# Supplementary material for: Comparative Quantitative Proteomic Analysis of High and Low Toxin-Producing Karenia brevis Strains Reveals Differences in Polyketide Synthase Abundance and Redox Status of the Proteome
Source: Mar Drugs. 2025 Jul 17;23(7):291. doi: 10.3390/md23070291 (PMC12300183; doi:10.3390/md23070291)
Supplement: Supplementary file 1 [file marinedrugs-23-00291-s001.zip]

Archive with 5 entries (5 files):
- Supplemental S1_Growth Curves_Toxin Analysis.pdf
- Supplemental S2_K brevis sequences translated transcriptome.txt
- Supplemental S3_K_brevis_Proteome  14859 proteins annotated.txt
- Supplemental S4_K brevis Perseus output.txt
- Supplemental file S5 Secondary metabolite heat map with names.pdf
