# Supplementary material for: Comparative Quantitative Proteomic Analysis of High and Low Toxin-Producing Karenia brevis Strains Reveals Differences in Polyketide Synthase Abundance and Redox Status of the Proteome
Source: Mar Drugs. 2025 Jul 17;23(7):291. doi: 10.3390/md23070291 (PMC12300183; doi:10.3390/md23070291)
Supplement: Supplementary file 1 [file marinedrugs-23-00291-s001.zip › Supplemental S4_K brevis Perseus output.txt]

ANOVA Significant	-LOG(P-VALUE)	Log2 Fold Change	Locus in transcriptome library or kbrevis PKS from VanDolah	deepLoc localization	COG category	Description	Interproscan	F1 126 HT	F1 127N HT	F1 127C HT	F1 128N HT	F1 128C LT	F1 129C LT	F1 130N LT	F1 130C LT	F1 131N LT	t-test	fold change
+	4.388	4.340	Locus_23617_Transcript_3_3_Confidence_0.000_Length_1100_1	Extracellular	-	-		22.455	24.011	24.133	22.869	18.332	18.727	19.974	19.151	18.952	4.09E-05	20.25
+	1.964	4.327	Locus_4875_Transcript_2_3_Confidence_0.500_Length_986_4	Extracellular	-			16.451	22.069	22.092	22.236	15.927	16.747	16.304	16.325	16.624	1.09E-02	20.07
+	3.340	4.199	Locus_2083_Transcript_41_47_Confidence_0.121_Length_3339_4	Cytoplasm	-			21.259	23.296	23.268	23.108	17.242	19.595	18.940	17.638	19.253	4.57E-04	18.37
+	4.193	4.182	Locus_34294_Transcript_1_2_Confidence_0.667_Length_702_1	Cytoplasm	-			19.349	20.183	20.029	19.591	14.070	15.758	16.177	15.613	16.415	6.41E-05	18.15
+	4.497	4.133	Locus_37883_Transcript_2_2_Confidence_0.333_Length_2471_6	Cytoplasm	C	AOX alternative oxidase ubiquinol:oxygen oxidoreductase activity		21.370	23.160	23.223	23.133	18.620	18.319	18.879	19.010	18.116	3.19E-05	17.54
+	3.898	4.099	Locus_27969_Transcript_2_3_Confidence_0.667_Length_812_5	Endoplasmic reticulum	C	ATP synthase		19.737	20.873	20.939	21.743	16.799	16.999	16.760	17.610	15.451	1.27E-04	17.14
+	4.850	4.045	Locus_41863_Transcript_2_3_Confidence_0.667_Length_2217_6	Cytoplasm|Nucleus	-			19.974	20.819	21.076	20.895	17.558	16.500	16.118	16.101	16.954	1.41E-05	16.50
+	4.026	4.000	Locus_18479_Transcript_1_2_Confidence_1.000_Length_1679_4	Cytoplasm	Q PKS	Type I polyketide Synthase PKS	KR domain	17.417	19.249	18.980	18.505	13.929	13.863	14.763	14.551	15.583	9.41E-05	16.00
+	1.839	3.975	Locus_3883_Transcript_3_3_Confidence_0.250_Length_3965_4	Nucleus	-			15.273	17.332	17.734	17.891	9.439	13.438	13.882	13.316	15.337	1.45E-02	15.72
+	2.052	3.897	Locus_13880_Transcript_5_9_Confidence_0.300_Length_1990_6	Nucleus	P	ABC-type Fe3 -hydroxamate transport system		16.332	21.718	20.680	20.095	14.925	16.051	15.320	16.177	16.576	8.87E-03	14.89
+	7.023	3.882	Locus_29396_Transcript_1_2_Confidence_0.667_Length_3169_1	Cytoplasm	-			16.597	17.214	17.085	17.126	13.288	12.859	13.223	13.385	12.861	9.49E-08	14.74
+	4.515	3.880	Locus_53121_Transcript_1_1_Confidence_0.000_Length_830_2	Cytoplasm|Extracellular	-			18.332	19.819	19.633	19.528	15.747	14.993	15.474	14.829	16.198	3.06E-05	14.72
+	5.891	3.773	Locus_41792_Transcript_1_1_Confidence_0.000_Length_888_2	Cytoplasm|Extracellular	-			18.156	18.999	18.789	18.845	15.368	14.545	14.710	14.731	15.270	1.29E-06	13.67
+	6.727	3.753	Locus_16242_Transcript_5_8_Confidence_0.294_Length_2091_4	Extracellular	-			19.821	20.276	20.121	19.571	16.459	15.821	16.223	16.105	16.360	1.87E-07	13.49
+	3.499	3.738	Locus_1901_Transcript_20_26_Confidence_0.167_Length_5380_5	Cytoplasm	O	Lon protease homolog 2		19.409	20.910	21.082	21.526	15.771	16.638	17.520	17.341	17.700	3.17E-04	13.34
+	4.453	3.719	Locus_22900_Transcript_14_39_Confidence_0.030_Length_1759_1	Lysosome_Vacuole	-			20.146	21.850	21.743	21.310	16.811	17.734	17.727	17.659	17.786	3.52E-05	13.16
+	2.693	3.710	Locus_39618_Transcript_2_2_Confidence_0.333_Length_1963_2	Cytoplasm	-			21.176	23.268	23.310	21.739	17.315	19.118	18.474	17.932	20.478	2.03E-03	13.09
+	4.542	3.691	Locus_48568_Transcript_1_1_Confidence_0.000_Length_1610_2	Cytoplasm	-			14.863	16.122	16.036	15.405	11.110	11.579	12.155	12.208	12.524	2.87E-05	12.92
+	4.853	3.674	Locus_43399_Transcript_1_1_Confidence_0.000_Length_1437_6	Plastid	-			16.070	17.392	17.466	17.520	13.399	13.814	13.180	13.100	13.699	1.40E-05	12.76
+	9.411	3.623	Locus_42404_Transcript_5_7_Confidence_0.364_Length_5358_5	Extracellular	-			18.707	18.851	18.908	18.891	15.236	15.167	15.103	15.156	15.419	3.88E-10	12.32
+	4.977	3.613	Locus_32202_Transcript_7_9_Confidence_0.500_Length_5022_4	Nucleus	I	trans acting enoyl reductase		18.620	18.319	18.599	18.209	14.120	15.355	14.853	15.499	14.295	1.05E-05	12.23
+	6.738	3.505	Locus_5428_Transcript_1_1_Confidence_0.000_Length_2374_4	Cytoplasm	E	Methionine synthase		18.315	18.867	18.462	18.371	14.569	15.171	15.023	15.255	14.975	1.83E-07	11.35
+	1.581	3.449	Locus_63875_Transcript_1_1_Confidence_0.000_Length_1074_2	Extracellular	-			13.070	16.171	16.511	16.295	8.735	12.311	12.256	13.752	13.263	2.63E-02	10.92
+	5.164	3.446	Locus_23529_Transcript_1_2_Confidence_0.500_Length_837_1	Mitochondrion	-			20.788	21.876	21.763	22.189	17.999	18.064	18.228	18.591	18.156	6.86E-06	10.90
+	1.691	3.417	Locus_3696_Transcript_2_4_Confidence_0.500_Length_2108_5	Nucleus	-			18.631	23.904	23.643	23.949	18.980	19.165	19.151	19.037	19.240	2.04E-02	10.68
+	1.886	3.404	Locus_10435_Transcript_17_19_Confidence_0.240_Length_5147_3	Cytoplasm	-			16.410	20.981	20.902	21.348	16.488	16.542	16.367	16.579	16.558	1.30E-02	10.58
+	3.839	3.396	Locus_30982_Transcript_1_1_Confidence_0.000_Length_1167_2	Plastid	-	-		20.043	22.056	22.133	21.658	17.954	17.792	17.954	18.080	18.602	1.45E-04	10.53
+	8.198	3.385	Locus_21870_Transcript_1_1_Confidence_0.000_Length_1780_1	Cytoplasm	-			18.680	19.016	18.818	18.750	15.486	15.399	15.422	15.202	15.647	6.34E-09	10.44
+	8.064	3.313	Locus_11470_Transcript_2_2_Confidence_0.333_Length_1611_4	Extracellular	-			19.190	19.690	19.491	19.591	16.246	16.068	16.154	16.130	16.293	8.63E-09	9.94
+	3.015	3.285	Locus_11619_Transcript_1_1_Confidence_0.500_Length_1107_3	Plastid	O	histone peptidyl-prolyl isomerization		19.675	20.396	20.448	20.610	16.811	16.152	16.070	17.074	18.879	9.66E-04	9.75
+	5.363	3.245	Locus_108_Transcript_20_23_Confidence_0.122_Length_2476_1	Cytoplasm	CI	alcohol dehydrogenase. Source PGD_ Enoyl reductase		15.836	16.160	16.273	16.410	12.208	13.425	13.100	12.806	13.085	4.34E-06	9.48
+	5.292	3.232	Locus_10554_Transcript_4_5_Confidence_0.667_Length_1605_2	Extracellular	-			20.960	20.953	20.526	20.888	17.195	17.566	17.932	18.223	17.085	5.11E-06	9.39
+	4.451	3.218	Locus_26971_Transcript_3_4_Confidence_0.429_Length_481_2	Cytoplasm	-			21.978	22.722	23.026	23.036	19.651	18.724	19.839	19.131	20.016	3.54E-05	9.31
+	1.787	3.203	Locus_38429_Transcript_1_1_Confidence_0.000_Length_531_6	Extracellular	-			15.580	20.095	19.792	20.230	14.839	15.997	16.081	16.116	15.575	1.63E-02	9.21
+	4.881	3.202	Locus_64450_Transcript_1_1_Confidence_0.000_Length_1137_4	Cytoplasm	-			18.090	18.830	18.645	18.358	14.721	16.087	15.136	15.412	15.040	1.31E-05	9.20
+	3.705	3.182	Locus_1317_Transcript_35_42_Confidence_0.099_Length_14647_1	Cytoplasm	-			22.039	22.582	22.706	21.988	17.824	19.240	19.882	19.791	18.996	1.97E-04	9.08
+	7.655	3.167	Locus_13353_Transcript_6_7_Confidence_0.111_Length_3082_5	Cytoplasm	Q PKS	polyketide PKS	single KS	18.165	18.301	18.121	18.558	15.355	15.019	15.074	15.175	14.975	2.21E-08	8.98
+	4.203	3.162	Locus_40676_Transcript_1_1_Confidence_0.000_Length_1178_2	Extracellular	-			22.324	21.880	21.706	21.218	17.747	18.591	18.562	18.704	19.493	6.26E-05	8.95
+	3.328	3.155	Locus_1316_Transcript_6_9_Confidence_0.250_Length_4299_2	Cytoplasm	C	HI0933-like protein		15.957	16.531	16.824	16.680	11.769	13.621	14.351	13.655	13.316	4.70E-04	8.91
+	5.892	3.151	kbrevis_combined_contig_3642_6	Cytoplasm	Q PKS	polyketide synthase AT domain	single AT	16.897	17.425	17.136	16.624	13.412	13.794	14.010	14.001	14.128	1.28E-06	8.89
+	5.333	3.151	Locus_4576_Transcript_20_21_Confidence_0.146_Length_18909_5	Cytoplasm	-			24.949	23.858	24.053	24.455	21.121	21.224	21.380	21.407	20.755	4.64E-06	8.88
+	8.022	3.135	Locus_51220_Transcript_1_1_Confidence_0.000_Length_1237_5	Cytoplasm|Extracellular	-			21.992	22.285	22.066	22.072	18.999	18.870	18.814	18.917	19.242	9.50E-09	8.79
+	4.499	3.133	Locus_8362_Transcript_2_3_Confidence_0.600_Length_9120_2	Cytoplasm	Q PKS	polyketide PKS	multi KS	17.954	17.260	17.053	17.175	13.526	14.330	14.683	14.804	13.794	3.17E-05	8.78
+	5.706	3.102	Locus_1980_Transcript_1_1_Confidence_0.000_Length_2521_1	Cytoplasm	-			19.495	19.056	18.747	18.687	15.948	15.586	16.346	15.758	15.834	1.97E-06	8.59
+	4.081	3.101	kbrevis_combined_contig_12421_frame2r	Cytoplasm	Q PKS	polyketide synthase PKS ACP or KS?	single KS	15.826	16.652	16.707	16.526	12.869	12.962	13.721	12.773	14.309	8.29E-05	8.58
+	6.074	3.077	Locus_24903_Transcript_1_1_Confidence_0.000_Length_1245_5	Plastid	-			20.121	19.649	19.760	19.513	17.032	16.325	16.747	16.427	16.885	8.43E-07	8.44
+	2.648	3.061	Locus_1325_Transcript_27_94_Confidence_0.072_Length_4527_6	Cytoplasm	-			20.842	21.591	21.873	22.871	18.417	17.707	19.126	18.032	20.386	2.25E-03	8.34
+	6.104	3.059	Locus_18797_Transcript_9_10_Confidence_0.333_Length_13033_5	Cytoplasm	-	*Bayer-Villager monooxygenase??		20.497	20.375	20.396	20.645	16.932	17.754	17.513	17.714	17.185	7.86E-07	8.33
+	4.560	3.051	Locus_12476_Transcript_1_1_Confidence_0.500_Length_2978_3	Cytoplasm	Q PKS	polyketide PKS	single KS	17.450	18.649	18.566	18.336	14.508	15.327	15.277	15.298	15.583	2.76E-05	8.29
+	4.282	3.044	Locus_22610_Transcript_2_2_Confidence_0.333_Length_1755_4	Golgi apparatus	-			19.016	20.564	20.407	20.396	16.747	16.824	16.999	17.315	17.375	5.23E-05	8.25
+	6.603	3.034	Locus_11809_Transcript_6_8_Confidence_0.062_Length_3419_5	Cytoplasm	Q PKS	polyketide Synthase	single KS	17.580	17.617	17.631	17.811	14.221	14.809	14.887	14.814	14.399	2.49E-07	8.19
+	5.792	3.032	Locus_37596_Transcript_2_3_Confidence_0.750_Length_1004_2	Endoplasmic reticulum|Golgi apparatus	-			20.706	21.568	21.365	21.545	17.926	18.270	18.297	18.493	18.332	1.62E-06	8.18
+	5.053	3.024	Locus_8435_Transcript_2_6_Confidence_0.375_Length_4866_3	Nucleus	-	galactose-3-O-sulfotransferase		19.491	19.644	19.901	19.721	15.848	16.638	16.773	16.873	17.195	8.84E-06	8.13
+	5.693	2.977	Locus_3071_Transcript_11_11_Confidence_0.000_Length_3708_3	Cytoplasm	-			20.108	20.902	20.739	20.788	17.242	17.855	17.624	17.949	17.617	2.03E-06	7.87
+	2.428	2.949	Locus_32810_Transcript_2_3_Confidence_0.500_Length_1454_4	Mitochondrion	-			11.962	14.988	15.111	15.006	10.907	11.657	11.293	11.546	11.186	3.73E-03	7.72
+	3.193	2.922	Locus_19521_Transcript_6_28_Confidence_0.235_Length_6571_3	Cytoplasm	-	L-ascorbate peroxidase [EC:1.11.1.11]		16.113	15.699	15.474	16.087	13.598	12.623	12.731	11.598	14.053	6.42E-04	7.58
+	4.017	2.900	Locus_4854_Transcript_1_1_Confidence_0.000_Length_1308_2	Plastid	S	Domain of unknown function (DUF4336)		17.323	18.199	18.528	18.332	14.379	14.901	15.747	15.557	15.395	9.62E-05	7.46
+	1.949	2.892	Locus_32723_Transcript_3_6_Confidence_0.333_Length_5382_5	Cytoplasm	-			13.330	16.920	16.897	16.873	12.029	13.451	13.253	13.677	13.156	1.12E-02	7.42
+	1.994	2.885	Locus_32886_Transcript_1_2_Confidence_0.750_Length_2849_1	Cytoplasm	-			18.966	22.299	22.394	21.391	19.136	18.136	17.673	17.513	19.431	1.01E-02	7.39
+	7.735	2.882	Locus_3267_Transcript_3_17_Confidence_0.250_Length_7192_6	Nucleus	-			19.240	19.661	19.577	19.398	16.680	16.624	16.442	16.480	16.707	1.84E-08	7.37
+	3.254	2.880	Locus_60459_Transcript_2_2_Confidence_0.000_Length_912_1	Plastid	S	Protein of unknown function (DUF3119)		21.164	22.697	22.888	22.919	19.288	19.221	19.223	19.328	20.628	5.57E-04	7.36
+	7.417	2.875	Locus_16327_Transcript_1_1_Confidence_0.000_Length_2592_3	Cytoplasm	-			20.819	21.195	20.819	20.680	18.110	18.053	17.897	18.095	17.861	3.83E-08	7.34
+	3.697	2.864	Locus_21249_Transcript_31_33_Confidence_0.128_Length_5718_1	Cytoplasm	-			20.183	21.265	21.108	21.316	18.645	17.204	18.016	17.824	18.830	2.01E-04	7.28
+	6.328	2.861	Locus_18179_Transcript_1_3_Confidence_0.667_Length_2528_3	Cytoplasm	-			17.949	18.100	17.983	17.631	14.819	14.906	14.853	15.351	15.344	4.70E-07	7.27
+	4.112	2.831	Locus_11259_Transcript_1_2_Confidence_1.000_Length_3048_6	Cytoplasm	Q PKS	polyketide synthase	single KS	18.165	19.267	18.666	19.491	16.573	15.438	16.040	15.908	16.373	7.73E-05	7.11
+	4.745	2.806	Locus_26286_Transcript_6_9_Confidence_0.294_Length_8346_4	Cytoplasm	-			22.215	22.019	21.902	21.502	19.697	19.204	19.228	18.991	18.396	1.80E-05	7.00
+	2.874	2.800	kbrevis_combined_contig_5155_3	Cytoplasm	Q PKS	Multi Domain polyketide synthase PKS	multi domain	17.786	18.237	18.292	17.474	13.551	15.604	15.877	15.979	14.726	1.34E-03	6.96
+	4.858	2.788	Locus_8936_Transcript_9_10_Confidence_0.308_Length_7466_5	Cytoplasm	-			20.755	21.706	21.568	21.854	19.007	18.659	18.265	18.580	18.899	1.39E-05	6.91
+	2.507	2.782	Locus_8229_Transcript_9_9_Confidence_0.091_Length_4675_4	Cytoplasm	J	Belongs to the class-I aminoacyl-tRNA synthetase family		13.330	15.095	15.036	13.644	10.441	10.861	11.472	11.773	12.927	3.11E-03	6.88
+	5.321	2.766	Locus_11634_Transcript_1_2_Confidence_0.500_Length_1687_5	Cytoplasm	I	acyl-CoA dehydrogenase		17.270	17.721	17.580	17.409	14.288	14.526	14.592	15.323	14.915	4.78E-06	6.80
+	4.231	2.755	Locus_23357_Transcript_3_3_Confidence_0.250_Length_2949_4	Nucleus	-			17.543	18.520	18.358	17.375	15.402	14.794	14.778	15.330	15.669	5.87E-05	6.75
+	6.862	2.749	Locus_11258_Transcript_2_3_Confidence_0.667_Length_6393_6	Nucleus	Q PKS	polyketide PKS	single KS	21.559	21.473	21.512	21.271	18.358	18.802	18.724	18.994	18.645	1.37E-07	6.72
+	5.884	2.743	Locus_20428_Transcript_1_1_Confidence_0.000_Length_1947_6	Extracellular	O	calpain-type cysteine protease DEK1 [EC:3.4.22.-]		20.536	20.995	20.946	20.910	17.624	18.279	17.988	18.233	18.396	1.30E-06	6.69
+	5.113	2.742	Locus_5232_Transcript_2_3_Confidence_0.750_Length_2237_4	Cytoplasm	-			21.684	22.072	21.819	21.201	18.524	19.098	18.737	19.405	18.999	7.70E-06	6.69
+	3.431	2.724	Locus_12832_Transcript_1_1_Confidence_0.000_Length_1536_4	Cytoplasm	-			17.879	19.024	18.934	18.848	14.731	16.330	16.006	16.483	16.187	3.71E-04	6.61
+	1.792	2.705	kbrevis_combined_contig_9689_6	Cytoplasm	Q PKS	polyketide synthase ACP domain	single ACP	18.433	21.645	21.928	22.858	18.509	18.242	18.396	18.409	19.002	1.61E-02	6.52
+	3.148	2.697	Locus_35492_Transcript_2_4_Confidence_0.200_Length_2141_6	Golgi apparatus	NU	Type II secretion system (T2SS), protein E, N-terminal domain		18.328	17.214	17.323	16.229	14.699	14.458	14.627	13.773	15.323	7.11E-04	6.49
+	2.421	2.696	Locus_14590_Transcript_2_2_Confidence_0.000_Length_1809_5	Plastid	-			13.575	15.362	15.461	14.988	11.116	12.022	12.040	11.769	13.804	3.79E-03	6.48
+	1.672	2.678	Locus_11938_Transcript_6_15_Confidence_0.200_Length_5461_5	Nucleus	-			16.109	19.580	19.373	20.043	17.297	16.405	16.099	15.791	14.901	2.13E-02	6.40
+	5.918	2.673	Locus_25064_Transcript_8_16_Confidence_0.276_Length_4296_2	Cytoplasm	-			21.645	22.458	22.282	22.143	19.683	19.577	19.379	19.356	19.299	1.21E-06	6.38
+	4.633	2.663	Locus_804_Transcript_39_80_Confidence_0.044_Length_6251_6	Nucleus	-			18.554	18.165	17.760	18.328	15.776	15.630	15.218	14.975	16.095	2.33E-05	6.34
+	5.403	2.662	Locus_52032_Transcript_1_1_Confidence_0.000_Length_1854_3	Cytoplasm	E	aromatic amino acid aminotransferase		18.214	18.026	17.760	17.288	15.351	14.948	15.148	15.399	14.957	3.96E-06	6.33
+	2.419	2.644	Locus_34577_Transcript_1_1_Confidence_0.500_Length_3254_3	Nucleus	-			15.032	17.520	17.204	17.175	14.694	13.688	13.633	13.399	15.032	3.81E-03	6.25
+	5.673	2.636	Locus_28601_Transcript_1_1_Confidence_0.000_Length_1836_3	Plastid	F	guanylate kinase [EC:2.7.4.8]		19.803	19.895	20.056	20.487	17.332	17.195	17.624	17.204	17.767	2.12E-06	6.22
+	3.770	2.633	Locus_24661_Transcript_1_1_Confidence_0.333_Length_5621_2	Cytoplasm	C	ATP Synthase		25.684	26.237	26.111	26.425	24.117	22.643	24.085	22.964	23.598	1.70E-04	6.20
+	4.153	2.633	Locus_46906_Transcript_1_1_Confidence_0.000_Length_749_5	Extracellular	-			21.242	21.540	21.448	21.706	19.105	19.221	19.249	18.870	17.811	7.03E-05	6.20
+	3.988	2.630	Locus_30859_Transcript_2_2_Confidence_0.000_Length_1866_3	Plastid	C	photosynthetic electron transport in photosystem I		21.348	22.195	22.610	22.318	19.520	18.734	20.016	19.595	19.571	1.03E-04	6.19
+	4.308	2.620	Locus_25732_Transcript_1_1_Confidence_0.500_Length_1542_6	Cytoplasm	I	[acyl-carrier-protein] S-malonyltransferase activity		23.729	24.697	24.918	24.615	22.049	22.079	22.271	21.531	21.417	4.92E-05	6.15
+	4.257	2.615	Locus_3392_Transcript_106_120_Confidence_0.144_Length_37963_3	Cytoplasm	-			17.288	17.971	18.190	17.306	14.925	15.128	15.557	15.355	14.405	5.53E-05	6.13
+	5.607	2.601	Locus_41119_Transcript_1_1_Confidence_0.000_Length_1090_1	Plastid	-			20.953	20.671	20.788	20.299	17.666	17.926	18.341	18.136	18.315	2.47E-06	6.07
+	4.192	2.597	Locus_2349_Transcript_3_11_Confidence_0.238_Length_3064_2	Cell membrane	G	NHL repeat		20.002	19.319	19.369	19.267	16.001	16.943	16.966	17.175	17.375	6.43E-05	6.05
+	7.194	2.584	Locus_18723_Transcript_2_2_Confidence_0.000_Length_1449_1	Extracellular	-			22.470	22.391	22.607	22.332	19.551	19.946	19.974	20.029	19.832	6.39E-08	6.00
+	5.263	2.580	Locus_17709_Transcript_53_53_Confidence_0.039_Length_4818_5	Cytoplasm	O	GLRX2 glutaredoxin 3		21.170	21.299	21.248	20.747	18.737	17.908	18.690	18.645	18.700	5.46E-06	5.98
+	4.853	2.574	Locus_43282_Transcript_2_3_Confidence_0.500_Length_1283_6	Plastid	S	AhpC_TSA antioxidant enzyme_ peroxiredoxin		18.855	19.483	19.800	19.586	17.064	17.156	17.043	16.569	16.454	1.40E-05	5.95
+	2.208	2.570	Locus_19744_Transcript_1_2_Confidence_0.667_Length_3166_3	Cell membrane	C	photosynthetic electron transport in photosystem II		22.321	23.697	23.867	24.598	19.819	20.747	20.478	22.198	22.012	6.19E-03	5.94
+	4.668	2.567	Locus_46981_Transcript_3_4_Confidence_0.500_Length_2579_5	Plastid	S	Protein of unknown function (DUF1499)		16.363	17.195	17.315	16.954	13.948	14.273	14.309	14.897	14.520	2.15E-05	5.93
+	3.432	2.552	Locus_13837_Transcript_1_1_Confidence_0.000_Length_964_4	Extracellular	-			20.407	21.654	21.693	21.095	17.937	18.642	18.577	18.562	19.582	3.70E-04	5.86
+	2.073	2.547	Locus_5448_Transcript_5_6_Confidence_0.250_Length_1532_3	Cytoplasm|Extracellular	-			18.319	20.276	20.354	20.573	18.297	16.247	18.524	16.424	17.175	8.45E-03	5.84
+	4.716	2.546	Locus_32202_Transcript_7_9_Confidence_0.500_Length_5022_6	Nucleus	-			16.306	17.204	17.074	17.156	14.557	14.344	13.834	14.666	14.545	1.92E-05	5.84
+	5.987	2.541	Locus_54574_Transcript_2_3_Confidence_0.667_Length_2955_4	Nucleus	-			18.474	18.493	18.683	18.520	16.113	15.520	15.975	16.030	16.368	1.03E-06	5.82
+	6.391	2.541	Locus_14932_Transcript_1_1_Confidence_0.000_Length_1841_5	Cytoplasm	-			19.061	19.470	19.214	19.095	16.442	16.494	16.680	17.021	16.707	4.07E-07	5.82
+	3.323	2.540	Locus_23394_Transcript_9_16_Confidence_0.121_Length_3211_1	Cytoplasm	-	folate transporter		18.617	19.431	19.301	18.744	15.821	16.264	16.399	16.183	17.747	4.75E-04	5.82
+	1.849	2.527	Locus_49680_Transcript_1_2_Confidence_0.750_Length_3804_3	Nucleus	-			15.392	18.977	18.923	18.554	14.834	15.663	15.731	15.572	15.372	1.41E-02	5.76
+	4.332	2.521	Locus_42301_Transcript_1_4_Confidence_0.500_Length_972_3	Plastid	-	-		18.100	18.983	18.985	18.509	16.270	15.713	16.786	15.918	15.932	4.65E-05	5.74
+	2.529	2.519	Locus_704_Transcript_61_62_Confidence_0.043_Length_7131_2	Cytoplasm	-			22.139	22.863	23.246	24.172	19.781	19.695	21.248	20.645	21.559	2.96E-03	5.73
+	5.397	2.518	Locus_33887_Transcript_1_1_Confidence_0.000_Length_1199_2	Cytoplasm	I	Malonyl-CoA-acyl carrier protein transacylase		18.882	19.143	18.969	18.493	15.858	16.443	16.284	16.578	16.604	4.01E-06	5.73
+	4.357	2.514	Locus_15197_Transcript_4_4_Confidence_0.000_Length_1861_5	Plastid	-			22.531	23.876	23.739	23.492	20.888	21.029	21.089	20.654	20.819	4.39E-05	5.71
+	1.695	2.508	Locus_5698_Transcript_4_6_Confidence_0.143_Length_1253_6	Extracellular	-			12.714	16.356	16.523	16.242	12.603	12.785	12.761	13.763	12.842	2.02E-02	5.69
+	2.036	2.503	Locus_9132_Transcript_5_7_Confidence_0.429_Length_9644_6	Nucleus	-			15.575	17.617	18.513	19.010	14.412	15.187	15.448	15.492	15.341	9.21E-03	5.67
+	2.174	2.501	Locus_26396_Transcript_4_4_Confidence_0.000_Length_2230_6	Endoplasmic reticulum	O	stress-induced mitochondrial fusion		21.722	20.016	19.511	18.683	16.721	17.617	17.165	17.384	18.524	6.70E-03	5.66
+	5.165	2.493	Locus_4346_Transcript_1_1_Confidence_0.000_Length_1026_5	Extracellular	H	6,7-dimethyl-8-ribityllumazine synthase activity		19.218	18.864	19.118	18.670	16.118	16.365	16.470	16.355	17.064	6.84E-06	5.63
+	4.658	2.478	Locus_34704_Transcript_11_11_Confidence_0.083_Length_3375_6	Cytoplasm	-			22.036	22.837	22.701	21.957	19.472	19.813	19.888	20.095	20.253	2.20E-05	5.57
+	5.354	2.472	Locus_20543_Transcript_1_1_Confidence_0.500_Length_998_4	Plastid	-			19.377	19.640	19.792	19.394	16.481	17.214	17.323	17.105	17.270	4.43E-06	5.55
+	4.283	2.466	Locus_17039_Transcript_1_1_Confidence_0.500_Length_2529_2	Plastid	OU	Peptidase family S49		19.064	19.960	19.974	20.195	17.631	17.417	17.513	16.734	17.367	5.21E-05	5.52
+	2.922	2.466	Locus_30009_Transcript_1_2_Confidence_0.333_Length_1180_5	Plastid	O	peptide-methionine (S)-S-oxide reductase activity		15.737	17.450	17.513	17.680	15.202	14.183	14.621	14.111	15.028	1.20E-03	5.52
+	3.380	2.465	Locus_49133_Transcript_2_2_Confidence_0.000_Length_1771_5	Nucleus	-			20.974	22.227	22.343	21.888	18.988	19.538	19.539	18.727	20.170	4.17E-04	5.52
+	4.248	2.462	Locus_2271_Transcript_44_66_Confidence_0.108_Length_5655_3	Cytoplasm	-			21.029	21.517	22.098	21.437	19.098	19.005	19.483	18.396	19.310	5.64E-05	5.51
+	4.536	2.453	Locus_8545_Transcript_3_6_Confidence_0.231_Length_1621_6	Nucleus	-			18.690	18.069	18.048	17.638	15.095	15.834	15.882	15.901	15.580	2.91E-05	5.47
+	4.509	2.450	Locus_24502_Transcript_47_48_Confidence_0.033_Length_1851_2	Lysosome_Vacuole	-			19.411	20.321	20.573	19.923	17.349	17.315	17.873	17.824	17.673	3.10E-05	5.47
+	2.404	2.449	Locus_15938_Transcript_19_27_Confidence_0.302_Length_15322_5	Cytoplasm|Nucleus	-	GTP-binding protein		12.273	14.557	14.419	14.592	10.861	11.305	11.361	11.546	12.482	3.94E-03	5.46
+	2.552	2.446	Locus_64385_Transcript_2_2_Confidence_0.000_Length_1215_3	Extracellular	J	translation elongation factor activity		12.305	13.783	14.053	13.824	11.029	9.812	10.899	12.033	11.451	2.80E-03	5.45
+	3.059	2.441	Locus_92299_Transcript_1_3_Confidence_0.667_Length_1323_1	Mitochondrion|Plastid	-			14.221	14.128	14.483	15.925	12.738	11.802	12.666	12.336	11.701	8.73E-04	5.43
+	4.634	2.436	Locus_4022_Transcript_25_27_Confidence_0.108_Length_9504_4	Cytoplasm	-			17.638	18.185	17.734	17.270	15.415	14.887	15.663	14.887	15.499	2.32E-05	5.41
+	4.805	2.423	Locus_32178_Transcript_14_21_Confidence_0.284_Length_5127_3	Cytoplasm	-			18.010	17.602	17.417	17.306	14.633	15.111	15.036	15.545	15.477	1.57E-05	5.36
+	5.042	2.422	Locus_36838_Transcript_2_2_Confidence_0.000_Length_1100_5	Plastid	-	-		19.974	19.722	19.898	19.658	16.943	17.332	17.315	17.323	18.043	9.08E-06	5.36
+	5.409	2.415	kbrevis_combined_contig_25093_3	Cytoplasm	Q PKS	polyketide synthase ACP	single ACP	18.747	18.656	18.897	18.805	15.773	16.638	16.462	16.291	16.638	3.90E-06	5.33
+	2.986	2.414	Locus_37793_Transcript_1_1_Confidence_0.000_Length_1364_1	Extracellular	O	Glutathione S-transferase, C-terminal domain		21.710	21.069	20.960	19.456	18.532	18.209	18.388	17.983	18.814	1.03E-03	5.33
+	7.533	2.412	Locus_4576_Transcript_20_21_Confidence_0.146_Length_18909_2	Cytoplasm|Nucleus	-			20.299	20.195	20.207	20.108	17.767	17.694	17.580	18.005	17.902	2.93E-08	5.32
+	3.634	2.409	Locus_22469_Transcript_14_21_Confidence_0.143_Length_11496_3	Cytoplasm	E	acetylornithine_N-succinyldiaminopimelate aminotransferase [EC:2.6.1.11 2.6.1.17]		20.253	21.507	21.784	21.022	18.283	18.591	18.656	18.842	19.290	2.32E-04	5.31
+	2.459	2.409	Locus_4193_Transcript_3_22_Confidence_0.162_Length_1765_6	Nucleus	-			22.727	23.282	23.697	24.282	20.517	19.960	21.596	20.988	22.380	3.48E-03	5.31
+	3.481	2.408	Locus_44005_Transcript_1_1_Confidence_0.000_Length_1179_5	Plastid	S	NAD(P)H-binding		18.717	19.602	19.702	19.365	16.379	16.567	16.523	17.543	17.680	3.30E-04	5.31
+	4.171	2.403	Locus_44369_Transcript_1_1_Confidence_0.000_Length_2874_4	Cytoplasm	Q PKS	polyketide PKS	single KS	15.913	16.721	16.262	15.520	13.633	13.412	13.330	14.111	14.019	6.74E-05	5.29
+	2.938	2.403	Locus_5439_Transcript_10_14_Confidence_0.211_Length_2656_3	Nucleus	O	peroxiredoxin activity		20.628	21.697	21.865	21.359	18.233	18.811	19.582	19.960	18.336	1.15E-03	5.29
+	2.629	2.400	Locus_20516_Transcript_5_5_Confidence_0.200_Length_1924_2	Nucleus	-			20.417	21.578	21.578	21.213	19.828	17.760	19.306	17.943	19.146	2.35E-03	5.28
+	3.631	2.395	Locus_23792_Transcript_1_1_Confidence_0.000_Length_1622_5	Extracellular	U	protein transport		21.531	21.942	22.242	22.121	19.244	18.830	19.332	20.016	20.396	2.34E-04	5.26
+	4.290	2.392	Locus_40201_Transcript_3_3_Confidence_0.000_Length_2425_3	Cytoplasm	-			17.694	18.754	18.409	18.588	15.892	16.038	15.892	15.517	16.506	5.13E-05	5.25
+	4.747	2.378	Locus_3015_Transcript_11_16_Confidence_0.258_Length_6087_2	Cytoplasm	-			18.786	19.476	19.303	18.554	16.325	16.467	16.652	16.873	16.943	1.79E-05	5.20
+	2.596	2.375	Locus_26024_Transcript_2_5_Confidence_0.333_Length_615_6	Plastid	C	Photosystem I reaction center subunit III		20.536	20.755	21.043	21.792	17.214	18.485	18.750	19.446	19.388	2.54E-03	5.19
+	3.478	2.373	Locus_1332_Transcript_1_1_Confidence_0.000_Length_982_3	Plastid	-			20.029	21.063	21.338	21.623	18.814	17.943	18.861	18.711	18.870	3.32E-04	5.18
+	4.712	2.372	Locus_7454_Transcript_1_1_Confidence_0.000_Length_858_5	Extracellular	-			19.781	19.960	20.121	19.838	17.466	16.966	18.110	17.848	17.375	1.94E-05	5.18
+	4.317	2.370	Locus_18730_Transcript_1_1_Confidence_0.000_Length_1646_1	Cytoplasm	-			18.214	17.867	17.767	17.175	15.610	14.961	15.816	15.514	15.028	4.82E-05	5.17
+	3.775	2.366	Locus_14975_Transcript_1_1_Confidence_0.000_Length_1626_6	Plastid	P	Belongs to the peroxidase family		22.797	23.848	23.770	23.100	20.365	20.880	21.016	21.650	21.152	1.68E-04	5.16
+	3.821	2.365	Locus_3885_Transcript_24_45_Confidence_0.187_Length_2816_5	Nucleus	-			23.455	23.351	23.517	23.351	21.591	20.332	21.823	20.755	20.763	1.51E-04	5.15
+	7.207	2.355	kbrevis_combined_contig_33330_frame2r	Cytoplasm	Q PKS	polyketide synthase KS domain	single KS	20.108	19.855	19.746	19.690	17.425	17.687	17.425	17.425	17.513	6.21E-08	5.11
+	3.731	2.352	Locus_21945_Transcript_1_3_Confidence_0.600_Length_5779_2	Cytoplasm	-			12.785	13.425	13.330	13.502	10.607	NaN	NaN	11.198	10.922	1.86E-04	5.10
+	3.540	2.347	Locus_32669_Transcript_5_5_Confidence_0.000_Length_1590_4	Plastid	O	serine-type endopeptidase activity		19.037	19.301	19.644	19.822	16.351	16.799	16.943	17.458	17.971	2.88E-04	5.09
+	6.982	2.344	Locus_7303_Transcript_1_2_Confidence_1.000_Length_3566_2	Cytoplasm	Q PKS	polyketide PKS	single KS	18.306	18.170	18.131	18.126	15.677	15.630	15.834	15.941	16.116	1.04E-07	5.08
+	3.117	2.340	Locus_29312_Transcript_4_4_Confidence_0.222_Length_2057_4	Cytoplasm	O	PPIC-type PPIASE domain		19.303	19.874	20.407	19.709	17.848	16.497	18.214	17.867	16.988	7.65E-04	5.06
+	4.420	2.336	Locus_1779_Transcript_46_61_Confidence_0.068_Length_1797_4	Cytoplasm	J	rRNA binding		22.575	22.656	22.921	22.969	20.121	20.230	20.218	20.375	21.276	3.80E-05	5.05
+	3.221	2.332	Locus_4761_Transcript_1_2_Confidence_1.000_Length_1200_6	Extracellular	S	CRAL_TRIO domain		20.835	22.492	22.437	21.564	19.007	19.362	19.375	19.833	19.920	6.01E-04	5.04
+	1.955	2.330	Locus_6304_Transcript_1_2_Confidence_0.750_Length_659_4	Nucleus	-			17.367	20.195	20.043	20.417	17.631	16.799	17.588	16.483	17.375	1.11E-02	5.03
+	2.239	2.323	Locus_67271_Transcript_1_1_Confidence_0.500_Length_648_5	Cytoplasm	J	One of the primary rRNA binding proteins, it binds directly near the 3-end of the 23S rRNA, where it nucleates assembly of the 50S subunit		18.638	20.487	20.739	20.526	16.873	17.260	17.638	18.175	18.929	5.76E-03	5.00
+	5.223	2.317	Locus_13921_Transcript_1_1_Confidence_0.000_Length_2066_4	Plastid	-			16.734	17.288	17.536	17.392	14.809	14.848	14.699	14.961	15.284	5.98E-06	4.98
+	1.319	2.316	Locus_12288_Transcript_26_31_Confidence_0.312_Length_16694_2	Cytoplasm|Nucleus	-			18.400	22.559	22.414	21.195	17.497	19.303	19.824	19.216	18.292	4.80E-02	4.98
+	5.780	2.306	Locus_16206_Transcript_2_3_Confidence_0.667_Length_3245_5	Endoplasmic reticulum	-			20.310	19.656	19.744	19.755	17.306	17.551	17.543	17.780	17.624	1.66E-06	4.94
+	3.174	2.305	Locus_18884_Transcript_1_6_Confidence_0.250_Length_877_3	Plastid	C	Photosystem II Pbs27		17.631	18.940	19.308	19.617	16.520	16.410	16.582	16.412	16.920	6.70E-04	4.94
+	4.292	2.296	Locus_40788_Transcript_1_3_Confidence_0.500_Length_1378_1	Plastid	-			16.897	17.543	17.580	17.458	15.284	14.533	15.103	14.789	15.661	5.11E-05	4.91
+	5.031	2.292	Locus_3063_Transcript_149_151_Confidence_0.133_Length_45547_2	Cytoplasm	-			17.323	17.908	17.920	17.400	15.233	14.997	15.229	15.710	15.563	9.31E-06	4.90
+	3.400	2.289	Locus_79562_Transcript_1_1_Confidence_0.500_Length_1699_4	Nucleus	U	Preprotein translocase subunit secA		18.673	20.195	20.069	20.407	17.505	17.433	17.897	17.332	17.566	3.98E-04	4.89
+	3.118	2.286	Locus_36957_Transcript_1_1_Confidence_0.000_Length_352_1	Plastid	J	One of the early assembly proteins it binds 23S rRNA. One of the proteins that surrounds the polypeptide exit tunnel on the outside of the ribosome. Forms the main docking site for trigger factor binding to the ribosome		20.924	21.981	22.259	21.689	18.520	19.240	19.375	19.892	20.108	7.62E-04	4.88
+	5.251	2.278	Locus_16328_Transcript_8_14_Confidence_0.217_Length_5269_2	Cytoplasm	-			17.341	17.528	17.270	17.687	15.557	14.920	15.405	14.768	15.240	5.61E-06	4.85
+	3.318	2.275	Locus_1283_Transcript_1_2_Confidence_0.667_Length_598_3	Cytoplasm|Extracellular	S	Macrocin-O-methyltransferase (TylF)		16.760	18.110	18.421	17.943	15.675	15.677	15.952	14.957	15.409	4.80E-04	4.84
+	5.028	2.273	Locus_45518_Transcript_1_1_Confidence_0.500_Length_1413_2	Extracellular	-			17.673	16.954	16.943	17.105	14.557	14.688	14.984	15.120	15.132	9.38E-06	4.83
+	4.733	2.268	Locus_11104_Transcript_3_5_Confidence_0.400_Length_6719_4	Cytoplasm	-			21.487	21.772	22.033	20.960	19.306	19.421	19.018	19.244	19.487	1.85E-05	4.82
+	3.829	2.260	kbrevis_combined_contig_41825_frame 3	Cytoplasm	Q PKS	polyketide synthase KS domain	single KS	16.380	15.776	15.533	14.929	12.918	13.330	13.551	13.451	13.721	1.48E-04	4.79
+	3.731	2.260	Locus_8939_Transcript_15_17_Confidence_0.200_Length_8262_5	Cytoplasm	-			21.201	21.667	21.536	22.152	19.649	19.759	19.388	19.622	18.478	1.86E-04	4.79
+	1.589	2.259	Locus_37580_Transcript_1_1_Confidence_0.000_Length_1992_2	Mitochondrion	E	Belongs to the glutamate synthase family		14.666	18.265	18.292	18.228	14.814	15.438	15.028	15.316	14.925	2.58E-02	4.79
+	1.181	2.257	Locus_23398_Transcript_1_1_Confidence_0.000_Length_1690_4	Extracellular	G	sialidase 1 (lysosomal sialidase)		19.988	24.517	24.391	24.517	21.146	20.573	21.009	20.610	22.143	6.59E-02	4.78
+	5.718	2.255	Locus_8809_Transcript_1_1_Confidence_0.000_Length_2127_1	Cytoplasm	-			20.056	19.724	19.649	19.988	17.551	17.714	17.673	17.873	17.185	1.92E-06	4.77
+	6.057	2.250	Locus_43984_Transcript_1_1_Confidence_0.000_Length_3093_6	Cytoplasm	Q PKS	polyketide PKS	single KS	21.550	21.623	21.623	21.327	19.024	19.524	19.315	19.515	19.026	8.78E-07	4.76
+	3.696	2.248	Locus_1165_Transcript_1_2_Confidence_0.667_Length_2240_3	Mitochondrion	F	Formate--tetrahydrofolate ligase		21.478	22.712	22.724	22.708	19.929	19.765	20.242	20.619	20.230	2.01E-04	4.75
+	2.918	2.237	Locus_704_Transcript_61_62_Confidence_0.043_Length_7131_1	Cytoplasm	-			20.517	21.230	21.564	21.743	18.195	18.543	20.016	19.244	19.133	1.21E-03	4.71
+	1.438	2.232	Locus_11759_Transcript_1_2_Confidence_1.000_Length_1309_1	Extracellular	-			20.610	20.827	21.009	21.207	19.551	19.499	19.386	19.310	15.658	3.65E-02	4.70
+	2.827	2.220	Locus_26679_Transcript_2_4_Confidence_0.833_Length_6872_4	Nucleus	P	sulfuric ester hydrolase activity		16.836	17.617	17.323	16.624	15.954	14.214	15.330	14.111	14.789	1.49E-03	4.66
+	5.544	2.220	Locus_374_Transcript_5_5_Confidence_0.143_Length_3080_1	Cytoplasm	-			17.842	18.053	18.136	17.767	15.763	15.492	16.010	15.999	15.382	2.86E-06	4.66
+	6.024	2.219	Locus_47326_Transcript_1_3_Confidence_0.500_Length_629_4	Nucleus	OU	Endoplasmic Reticulum		18.260	18.501	18.780	18.532	16.142	16.377	16.503	16.446	16.028	9.47E-07	4.66
+	5.012	2.219	Locus_6744_Transcript_1_1_Confidence_0.000_Length_1125_5	Plastid	S	Bacterial PH domain		20.526	20.819	20.902	20.842	18.876	18.375	18.247	19.007	18.265	9.73E-06	4.65
+	3.989	2.217	Locus_101228_Transcript_1_1_Confidence_0.500_Length_264_1,Locus_11840_Transcript_14_19_Confidence_0.280_Length_3394_6,Locus_13687_Transcript_1_2_Confidence_0.667_Length_984_2,Locus_15394_Transcript_1_1_Confidence_0.000_Length_910_5,Locus_19050_Transcript_2_2_Confidence_0.000_Length_857_6,Locus_2239_Transcript_19_21_Confidence_0.135_Length_2099_3,Locus_22404_Transcript_1_1_Confidence_0.500_Length_…	Plastid	C	Chlorophyll A-B binding protein		25.368	25.492	25.872	26.415	23.324	23.082	23.904	23.976	23.564	1.03E-04	4.65
+	3.057	2.217	Locus_80679_Transcript_1_1_Confidence_0.000_Length_519_1	Cytoplasm	-			15.984	16.437	17.085	16.885	14.829	13.412	14.103	14.432	15.128	8.78E-04	4.65
+	2.431	2.217	Locus_323_Transcript_5_5_Confidence_0.375_Length_2865_5	Nucleus	-			17.358	19.178	19.699	19.056	15.694	16.966	16.652	16.799	16.920	3.70E-03	4.65
+	4.364	2.217	Locus_57475_Transcript_1_1_Confidence_0.000_Length_2945_2	Plastid	-			18.146	18.858	19.133	18.466	16.332	16.210	16.811	16.707	16.109	4.33E-05	4.65
+	5.595	2.216	Locus_26887_Transcript_2_2_Confidence_0.000_Length_2047_2	Cytoplasm	-			19.163	19.946	19.622	19.413	17.458	17.185	17.185	17.315	17.458	2.54E-06	4.65
+	2.673	2.209	Locus_52006_Transcript_1_1_Confidence_0.000_Length_1525_1	Extracellular	S	plastid-lipid-associated protein 4		16.721	17.358	17.741	17.146	14.191	14.763	14.372	15.742	16.093	2.12E-03	4.62
+	5.275	2.206	Locus_881_Transcript_38_42_Confidence_0.078_Length_3368_4	Nucleus	-			16.260	16.694	16.087	16.244	14.330	13.655	14.160	14.302	14.128	5.31E-06	4.61
+	1.863	2.206	Locus_45366_Transcript_1_2_Confidence_1.000_Length_2119_6	Extracellular	-			15.705	18.808	18.528	18.757	15.382	15.750	15.554	15.934	16.097	1.37E-02	4.61
+	3.160	2.202	Locus_56163_Transcript_1_1_Confidence_0.000_Length_1075_2	Extracellular|Plastid	-			20.988	21.880	21.949	21.799	20.056	18.899	20.170	18.760	19.375	6.91E-04	4.60
+	2.631	2.198	Locus_48653_Transcript_1_1_Confidence_0.000_Length_827_5	Cytoplasm	-			15.918	17.505	17.818	17.773	14.316	15.132	15.530	15.499	14.799	2.34E-03	4.59
+	1.187	2.194	Locus_38543_Transcript_4_4_Confidence_0.250_Length_2393_4	Nucleus	-			20.069	20.601	20.671	21.101	15.533	18.260	17.977	20.680	19.631	6.50E-02	4.58
+	4.644	2.193	Locus_39495_Transcript_1_1_Confidence_0.000_Length_1426_5	Plastid|Endoplasmic reticulum	TH	Predicted protein kinase regulating ubiquinone biosynthesis, AarF_ABC1_UbiB		16.038	17.021	17.021	16.666	14.489	14.266	14.742	14.445	14.526	2.27E-05	4.57
+	3.356	2.193	Locus_29319_Transcript_1_2_Confidence_0.500_Length_1429_6	Plastid	-	-		21.573	21.605	22.036	21.850	19.619	18.833	20.170	20.288	18.957	4.41E-04	4.57
+	4.173	2.193	Locus_77117_Transcript_1_1_Confidence_0.000_Length_959_2	Plastid	-	-		19.283	20.207	20.417	20.195	17.867	17.673	17.734	17.602	18.288	6.71E-05	4.57
+	2.140	2.190	Locus_3828_Transcript_6_14_Confidence_0.208_Length_2056_2	Cell membrane	-			22.213	23.054	23.253	23.598	20.218	22.440	21.253	20.458	19.830	7.24E-03	4.56
+	3.673	2.188	Locus_39311_Transcript_1_3_Confidence_0.429_Length_1236_2	Extracellular	O	glutathione S-transferase activity		17.937	19.251	19.384	18.767	16.368	16.836	16.392	16.836	16.799	2.12E-04	4.56
+	4.346	2.181	Locus_24483_Transcript_4_7_Confidence_0.316_Length_1622_6	Cytoplasm	-			16.666	16.380	16.462	15.804	13.710	14.705	14.191	14.095	14.036	4.50E-05	4.53
+	3.433	2.177	Locus_18552_Transcript_1_1_Confidence_0.000_Length_1016_1	Plastid	J	structural constituent of ribosome		18.517	19.974	19.645	19.367	17.032	16.799	17.279	17.043	17.842	3.69E-04	4.52
+	6.894	2.176	Locus_30444_Transcript_1_2_Confidence_1.000_Length_1700_4	Cytoplasm	-			21.401	21.049	20.946	20.946	18.864	18.946	19.002	18.808	18.929	1.28E-07	4.52
+	3.326	2.172	Locus_10474_Transcript_1_3_Confidence_0.667_Length_2210_5	Nucleus|Cell membrane	-			18.053	19.470	19.647	19.501	16.747	17.332	16.999	17.165	16.734	4.72E-04	4.51
+	6.166	2.169	Locus_4419_Transcript_1_1_Confidence_0.000_Length_1486_5	Cell membrane	R	Auxin efflux carrier		22.948	23.208	22.825	22.889	20.601	20.788	20.888	21.108	20.610	6.83E-07	4.50
+	2.428	2.169	Locus_67772_Transcript_1_1_Confidence_0.000_Length_807_3	Cell membrane	-			15.814	16.586	16.008	16.528	13.344	14.120	13.260	13.984	15.618	3.74E-03	4.50
+	3.834	2.167	Locus_42375_Transcript_2_4_Confidence_0.500_Length_2036_6	Cytoplasm	-			16.610	17.175	17.010	17.010	14.575	14.710	14.259	14.688	15.688	1.46E-04	4.49
+	4.910	2.167	Locus_71621_Transcript_1_1_Confidence_0.000_Length_878_5	Cytoplasm	-			18.649	18.897	18.994	18.218	16.920	16.346	16.638	16.362	16.348	1.23E-05	4.49
+	2.592	2.166	Locus_24330_Transcript_12_12_Confidence_0.167_Length_5681_5	Cytoplasm	-			21.663	20.437	20.517	19.560	18.554	17.474	18.747	18.879	18.237	2.56E-03	4.49
+	3.703	2.166	Locus_66447_Transcript_2_2_Confidence_0.000_Length_935_1	Extracellular	E	serine O-acetyltransferase activity		15.771	17.095	17.251	16.578	14.464	14.358	14.385	14.539	14.794	1.98E-04	4.49
+	5.516	2.160	Locus_15166_Transcript_8_29_Confidence_0.143_Length_1519_3	Cytoplasm	-			20.636	20.497	20.253	19.932	18.433	18.080	18.037	18.043	18.256	3.05E-06	4.47
+	1.223	2.160	Locus_8159_Transcript_1_2_Confidence_1.000_Length_1589_3	Cell membrane	R	Auxin efflux carrier		19.819	19.960	19.828	21.591	19.904	17.861	19.664	17.673	15.598	5.99E-02	4.47
+	5.490	2.151	Locus_25184_Transcript_1_1_Confidence_0.000_Length_1347_3	Cytoplasm	I	enoyl-CoA delta isomerase 2		18.349	19.133	18.946	18.811	16.513	16.721	16.836	16.694	16.531	3.24E-06	4.44
+	4.991	2.149	Locus_9575_Transcript_8_10_Confidence_0.235_Length_4907_6	Cytoplasm	-			17.375	17.315	17.095	16.707	14.710	14.768	15.148	15.362	14.882	1.02E-05	4.44
+	3.716	2.149	Locus_42987_Transcript_1_1_Confidence_0.000_Length_772_5	Cytoplasm|Nucleus	-			19.187	19.894	20.146	19.080	17.223	17.489	17.474	16.954	17.999	1.92E-04	4.43
+	2.726	2.148	Locus_23600_Transcript_1_2_Confidence_0.667_Length_4828_4	Cell membrane	-			15.786	15.691	15.861	16.760	14.877	14.053	14.229	13.124	13.098	1.88E-03	4.43
+	2.111	2.144	Locus_53221_Transcript_1_1_Confidence_0.000_Length_963_2	Plastid	-	-		20.697	21.164	21.108	19.914	18.059	18.638	17.954	17.891	20.343	7.75E-03	4.42
+	2.534	2.142	Locus_21873_Transcript_3_7_Confidence_0.333_Length_4977_4	Plastid	C	One of the components of the core complex of photosystem II (PSII). It binds chlorophyll and helps catalyze the primary light-induced photochemical processes of PSII. PSII is a light- driven water plastoquinone oxidoreductase, using light energy to abstract electrons from H(2)O, generating O(2) and a proton gradient subsequently used for ATP formation		24.764	24.872	25.243	25.739	22.248	22.029	23.061	23.799	23.923	2.92E-03	4.42
+	2.771	2.137	Locus_16612_Transcript_8_10_Confidence_0.429_Length_5209_1	Nucleus	-			20.002	20.865	20.146	20.310	17.442	17.799	17.700	19.319	18.707	1.69E-03	4.40
+	4.395	2.136	Locus_25199_Transcript_1_1_Confidence_0.500_Length_2826_6	Cytoplasm	-			20.343	21.158	20.995	20.601	18.405	18.481	18.509	18.569	19.228	4.03E-05	4.39
+	2.660	2.133	Locus_12806_Transcript_2_2_Confidence_0.000_Length_931_2	Plastid	O	histone peptidyl-prolyl isomerization		20.170	20.458	20.628	19.223	18.315	16.861	18.734	17.818	18.209	2.19E-03	4.38
+	2.280	2.122	Locus_13726_Transcript_1_1_Confidence_0.000_Length_1549_5	Lysosome_Vacuole	-	general transporter		21.082	21.380	21.348	22.066	20.564	19.024	20.016	19.123	18.010	5.25E-03	4.35
+	3.629	2.121	Locus_21661_Transcript_5_6_Confidence_0.333_Length_2538_4	Cytoplasm	-	pentatricopeptide repeat domain-containing protein 3		18.417	18.923	18.969	19.053	17.392	16.280	16.943	16.028	16.954	2.35E-04	4.35
+	3.992	2.113	Locus_38733_Transcript_1_1_Confidence_0.000_Length_1243_4	Cytoplasm	-			18.747	19.882	19.974	19.562	17.288	17.458	17.136	17.645	17.617	1.02E-04	4.32
+	3.490	2.112	Locus_1684_Transcript_2_2_Confidence_0.333_Length_1378_6	Cytoplasm	-			22.531	23.718	23.575	23.610	21.468	20.722	21.823	21.170	21.049	3.24E-04	4.32
+	2.136	2.111	Locus_2088_Transcript_2_2_Confidence_0.333_Length_1791_6	Plastid	-	-		16.799	18.100	18.116	18.635	16.266	15.099	15.295	15.202	17.146	7.32E-03	4.32
+	2.912	2.108	Locus_7792_Transcript_1_1_Confidence_0.500_Length_713_2	Plastid	-			20.772	20.988	21.183	21.189	19.783	17.811	19.474	18.554	18.999	1.22E-03	4.31
+	7.160	2.108	Locus_1390_Transcript_120_155_Confidence_0.055_Length_38120_1	Cytoplasm	EQ	shikimate dehydrogenase [EC:1.1.1.25]		20.288	20.299	20.343	20.121	18.161	17.926	18.090	18.323	18.274	6.92E-08	4.31
+	2.534	2.107	Locus_6688_Transcript_16_28_Confidence_0.058_Length_4075_5	Nucleus	-			21.343	20.803	21.170	20.276	17.520	18.429	19.043	19.352	19.613	2.93E-03	4.31
+	4.288	2.102	Locus_19176_Transcript_4_7_Confidence_0.714_Length_4055_5	Nucleus	-			17.458	18.026	18.301	18.336	15.885	16.004	15.961	16.339	15.451	5.16E-05	4.29
+	3.965	2.093	Locus_15582_Transcript_2_5_Confidence_0.500_Length_2088_5	Plastid	-	-		21.022	20.332	20.288	20.417	18.663	17.954	19.045	18.105	18.341	1.08E-04	4.27
+	3.731	2.087	Locus_8936_Transcript_9_10_Confidence_0.308_Length_7466_4	Cytoplasm	-			15.763	16.747	16.747	16.666	14.095	14.206	14.019	14.829	14.819	1.86E-04	4.25
+	1.820	2.081	Locus_36610_Transcript_1_1_Confidence_0.000_Length_1037_4	Extracellular	-			16.534	19.230	19.511	19.315	15.995	16.638	16.666	16.467	17.064	1.51E-02	4.23
+	2.373	2.073	Locus_29545_Transcript_1_1_Confidence_0.000_Length_1068_2	Extracellular	P	Glutasthione-S-transferase		18.332	17.960	17.908	17.332	15.412	15.870	15.379	15.032	17.358	4.24E-03	4.21
+	2.673	2.072	Locus_28686_Transcript_1_1_Confidence_0.000_Length_954_1	Plastid	-			18.396	18.905	19.175	19.727	17.474	16.999	17.631	16.988	15.801	2.12E-03	4.21
+	3.512	2.070	Locus_9995_Transcript_1_1_Confidence_0.000_Length_1559_4	Plastid	S	VDE lipocalin domain		18.635	19.988	19.988	19.768	17.442	17.288	17.914	17.659	17.323	3.07E-04	4.20
+	4.101	2.070	Locus_28033_Transcript_20_35_Confidence_0.021_Length_1357_6	Extracellular	-	-		19.833	20.850	20.967	20.526	18.379	18.842	18.458	18.489	18.204	7.92E-05	4.20
+	2.386	2.067	Locus_78338_Transcript_1_1_Confidence_0.000_Length_960_5	Endoplasmic reticulum	-	BASS4, probable sodium_metabolite cotransporter Bass4, chloroplastic		17.270	18.946	19.211	19.197	17.315	16.298	17.010	16.291	16.032	4.11E-03	4.19
+	2.545	2.057	Locus_77722_Transcript_1_1_Confidence_0.000_Length_820_1	Plastid	-			15.707	17.323	17.288	17.474	14.997	14.470	14.496	14.694	15.796	2.85E-03	4.16
+	2.696	2.053	Locus_1828_Transcript_1_1_Confidence_0.000_Length_378_2	Cytoplasm|Nucleus	T	Calcium-dependent protein kinase		20.043	21.293	21.189	21.473	18.891	18.454	18.481	18.891	20.016	2.01E-03	4.15
+	3.855	2.040	Locus_69714_Transcript_1_1_Confidence_0.000_Length_949_6	Plastid	-			17.558	18.358	18.528	17.842	16.329	15.592	15.885	15.856	16.497	1.40E-04	4.11
+	2.476	2.036	Locus_32678_Transcript_2_2_Confidence_0.333_Length_1033_1	Nucleus	J	One of the primary rRNA binding proteins, it binds directly to 16S rRNA central domain where it helps coordinate assembly of the platform of the 30S subunit		20.195	20.722	20.981	20.819	17.602	18.379	18.223	19.165	19.848	3.34E-03	4.10
+	4.038	2.033	Locus_16640_Transcript_1_1_Confidence_0.000_Length_1222_3	Plastid	-			15.615	16.064	16.173	16.666	14.445	13.993	14.330	13.586	14.128	9.16E-05	4.09
+	2.436	2.033	Locus_1820_Transcript_1_1_Confidence_0.000_Length_2451_3	Cytoplasm	-			14.592	16.546	16.435	16.257	13.425	14.191	13.621	13.731	14.655	3.66E-03	4.09
+	5.042	2.030	Locus_17312_Transcript_1_1_Confidence_0.000_Length_3513_3	Cytoplasm	Q PKS	polyketide PKS	single KS	20.582	20.573	20.772	20.468	18.016	18.830	18.783	18.717	18.497	9.08E-06	4.08
+	2.280	2.022	Locus_37831_Transcript_1_1_Confidence_0.000_Length_1564_4	Plastid	-			15.464	16.734	16.954	16.848	13.844	14.221	13.763	14.915	15.647	5.25E-03	4.06
+	2.413	2.020	Locus_76542_Transcript_1_1_Confidence_0.000_Length_737_3	Mitochondrion	J	ribosomal protein S2		19.579	20.487	20.526	20.689	17.064	18.536	18.110	19.373	18.417	3.87E-03	4.06
+	2.431	2.015	Locus_32849_Transcript_1_1_Confidence_0.000_Length_2153_6	Plastid	O	protein refolding		16.908	18.584	18.814	18.996	16.430	15.848	16.083	16.240	16.954	3.70E-03	4.04
+	4.791	2.008	Locus_28602_Transcript_1_2_Confidence_0.333_Length_1475_2	Plastid	G	sedoheptulose-7-phosphate:D-glyceraldehyde-3-phosphate glyceronetransferase activity		19.180	19.808	20.056	19.549	17.513	17.617	17.926	17.727	17.417	1.62E-05	4.02
+	3.423	2.007	Locus_65950_Transcript_1_1_Confidence_0.500_Length_1252_3	Extracellular	-	-		18.501	17.994	17.920	18.805	17.105	16.195	16.214	15.715	16.259	3.77E-04	4.02
+	6.063	2.002	Locus_39994_Transcript_1_2_Confidence_0.667_Length_8470_4	Nucleus	-			22.450	22.473	22.519	22.343	20.095	20.573	20.321	20.689	20.545	8.64E-07	4.00
+	3.138	2.001	Locus_8583_Transcript_1_1_Confidence_0.000_Length_661_1	Mitochondrion	-			17.926	18.628	18.554	18.595	16.988	16.395	16.610	15.372	16.760	7.28E-04	4.00
+	4.190	2.000	Locus_31891_Transcript_1_2_Confidence_0.667_Length_513_1	Mitochondrion	-			15.950	16.582	16.734	16.861	14.259	14.526	14.191	14.814	14.868	6.46E-05	4.00
+	1.495	1.998	Locus_85834_Transcript_1_1_Confidence_0.000_Length_1087_3	Cytoplasm	-			17.260	20.288	20.218	20.526	17.332	16.920	17.332	17.741	18.551	3.20E-02	3.99
+	2.829	1.994	Locus_5361_Transcript_8_8_Confidence_0.391_Length_2648_6	Cytoplasm	-			19.539	20.170	20.133	19.517	18.151	16.721	18.659	17.754	17.943	1.48E-03	3.98
+	2.866	1.988	Locus_10372_Transcript_1_1_Confidence_0.500_Length_915_2	Extracellular	-	-		17.977	18.591	18.867	17.754	15.710	16.483	16.624	17.085	15.644	1.36E-03	3.97
+	4.883	1.987	Locus_6859_Transcript_2_3_Confidence_0.667_Length_1607_5	Plastid	J	Catalyzes the transfer of a dimethylallyl group onto the adenine at position 37		19.842	19.974	20.069	19.800	18.336	17.466	18.016	17.707	18.146	1.31E-05	3.97
+	2.171	1.984	Locus_45865_Transcript_2_2_Confidence_0.000_Length_512_1	Cytoplasm|Nucleus	-			16.064	15.834	15.836	15.040	13.316	13.610	13.526	12.779	15.316	6.75E-03	3.96
+	3.868	1.983	Locus_28869_Transcript_1_1_Confidence_0.000_Length_2074_4	Plastid	S	Flavin containing amine oxidoreductase		18.940	19.927	20.056	19.260	17.932	17.392	17.417	17.680	17.392	1.35E-04	3.95
+	3.451	1.983	kbrevis_combined_contig_10230_frame1	Cytoplasm	Q PKS	polyketide synthase KS domain	single	15.875	16.004	16.231	16.169	14.638	13.095	14.214	14.392	14.095	3.54E-04	3.95
+	3.779	1.974	Locus_7425_Transcript_34_106_Confidence_0.070_Length_31260_1	Cytoplasm	-			23.468	24.125	24.529	23.904	21.473	21.981	22.152	22.509	22.046	1.66E-04	3.93
+	3.441	1.963	Locus_25807_Transcript_1_1_Confidence_0.500_Length_845_4	Extracellular	-	-		22.101	21.763	22.036	21.036	20.230	19.190	19.856	19.485	20.095	3.62E-04	3.90
+	2.162	1.961	Locus_16289_Transcript_1_1_Confidence_0.000_Length_1155_2	Plastid	-			20.554	19.988	19.828	19.429	19.158	16.624	18.349	17.624	18.190	6.89E-03	3.89
+	4.251	1.954	Locus_10663_Transcript_2_2_Confidence_0.000_Length_985_2	Plastid	-			22.329	22.607	22.661	22.016	20.437	20.183	20.780	20.002	20.842	5.62E-05	3.88
+	5.266	1.954	Locus_37698_Transcript_2_2_Confidence_0.000_Length_3263_2	Cytoplasm	Q PKS	polyketide synthase	single KS	16.836	16.836	16.560	16.508	14.365	14.633	14.970	15.036	14.649	5.42E-06	3.88
+	2.026	1.948	Locus_56226_Transcript_1_1_Confidence_0.000_Length_2168_3	Endoplasmic reticulum	Q	Flavin containing amine oxidoreductase_ Phytoene desaturase		15.195	15.814	15.773	15.057	14.763	12.818	14.295	12.256	13.425	9.41E-03	3.86
+	1.887	1.946	Locus_17811_Transcript_1_1_Confidence_0.000_Length_1209_2	Extracellular	O	chaperone protein DNAJ		15.691	16.025	15.677	15.435	13.514	13.164	13.575	12.822	15.729	1.30E-02	3.85
+	4.170	1.944	kbrevis_combined_contig_1841_4	Cytoplasm	Q PKS	polyketide synthase ACP	single	17.937	17.624	17.914	17.520	15.752	16.351	15.915	15.829	15.179	6.75E-05	3.85
+	2.903	1.942	Locus_39621_Transcript_1_1_Confidence_0.000_Length_1261_1	Plastid	-			18.923	20.343	20.407	20.591	18.539	18.242	18.085	17.673	18.080	1.25E-03	3.84
+	2.938	1.941	Locus_101_Transcript_35_37_Confidence_0.195_Length_8251_2	Cytoplasm	C	photosystem II oxygen evolving enhancer protein		23.391	22.495	23.109	23.149	20.755	20.207	21.218	21.386	21.910	1.15E-03	3.84
+	3.258	1.940	Locus_16589_Transcript_1_1_Confidence_0.500_Length_1145_5	Mitochondrion	-			15.986	17.260	17.270	17.392	14.984	14.789	14.763	15.392	15.259	5.52E-04	3.84
+	3.831	1.939	Locus_16588_Transcript_13_16_Confidence_0.280_Length_12710_4	Cytoplasm	P	sulfate adenylyltransferase [EC:2.7.7.4]		23.529	22.999	23.224	23.686	21.139	20.819	21.610	21.946	21.587	1.48E-04	3.84
+	3.193	1.939	Locus_48412_Transcript_1_1_Confidence_0.500_Length_1138_6	Plastid	-	-		19.495	20.417	20.507	20.218	17.780	18.085	18.064	18.048	19.126	6.41E-04	3.83
+	1.756	1.935	Locus_13880_Transcript_5_9_Confidence_0.300_Length_1990_5	Nucleus	P	ABC-type Fe3 -hydroxamate transport system		16.638	19.914	18.946	18.170	15.990	16.610	16.552	16.773	16.486	1.75E-02	3.82
+	3.422	1.934	Locus_7755_Transcript_2_3_Confidence_0.333_Length_1897_3	Lysosome_Vacuole	-			19.100	20.195	20.218	20.043	18.175	18.043	18.265	17.297	17.994	3.78E-04	3.82
+	2.703	1.934	Locus_53715_Transcript_2_3_Confidence_0.333_Length_1001_4	Plastid	S	reductase		16.122	17.384	17.185	17.375	15.773	14.970	15.053	14.175	15.438	1.98E-03	3.82
+	2.118	1.931	Locus_131_Transcript_26_50_Confidence_0.155_Length_8342_2	Cytoplasm	C	Malate dehydrogenase		22.784	23.697	23.686	22.647	22.079	21.327	21.623	19.729	21.605	7.63E-03	3.81
+	4.040	1.930	Locus_22463_Transcript_8_15_Confidence_0.182_Length_3433_6	Nucleus	-			21.016	21.739	21.953	21.645	19.400	19.341	19.549	20.043	19.960	9.11E-05	3.81
+	4.579	1.929	Locus_24198_Transcript_13_14_Confidence_0.062_Length_6451_6	Nucleus	-			21.876	22.365	22.482	22.652	20.029	20.671	20.253	20.591	20.526	2.64E-05	3.81
+	2.910	1.928	Locus_37362_Transcript_1_1_Confidence_0.000_Length_1603_6	Plastid	IQ	oxidation-reduction process		17.136	17.536	18.161	17.891	16.520	15.163	15.851	15.091	16.138	1.23E-03	3.81
+	2.012	1.918	Locus_23004_Transcript_1_2_Confidence_1.000_Length_1685_5	Mitochondrion	E	The glycine cleavage system catalyzes the degradation of glycine		21.201	22.960	22.921	22.933	20.043	19.919	20.195	21.089	21.684	9.73E-03	3.78
+	2.613	1.917	Locus_17428_Transcript_1_1_Confidence_0.000_Length_3151_1	Lysosome_Vacuole|Golgi apparatus	-			20.619	20.276	20.417	19.908	17.573	19.090	17.543	18.663	19.072	2.44E-03	3.78
+	1.522	1.915	Locus_20184_Transcript_1_9_Confidence_0.133_Length_1914_2	Cytoplasm	-			13.330	16.799	16.420	15.295	13.001	13.911	13.502	13.731	13.586	3.00E-02	3.77
+	3.661	1.914	Locus_17579_Transcript_2_2_Confidence_0.333_Length_1617_5	Plastid	H	isoprenoid biosynthetic process		21.009	21.718	21.799	20.974	19.746	19.308	19.830	18.882	19.539	2.18E-04	3.77
+	1.371	1.910	Locus_3635_Transcript_3_4_Confidence_0.500_Length_2961_6	Cytoplasm	-			20.195	22.540	22.458	22.876	19.032	19.413	19.746	20.582	21.763	4.25E-02	3.76
+	4.374	1.907	Locus_77530_Transcript_1_1_Confidence_0.000_Length_897_3	Plastid|Golgi apparatus	P	ATPase activity		17.064	17.543	17.673	17.105	15.897	15.415	15.448	15.448	14.988	4.23E-05	3.75
+	2.458	1.901	Locus_26987_Transcript_2_5_Confidence_0.333_Length_1772_5	Mitochondrion	J	Located at the back of the 30S subunit body where it stabilizes the conformation of the head with respect to the body		20.772	21.967	22.354	22.029	19.066	19.647	19.749	20.195	20.739	3.48E-03	3.74
+	2.653	1.897	Locus_16607_Transcript_2_2_Confidence_0.000_Length_760_1	Plastid	O	Thioredoxin		21.676	22.453	22.375	22.749	20.497	20.043	20.069	19.883	21.587	2.22E-03	3.73
+	4.653	1.894	Locus_19554_Transcript_4_8_Confidence_0.429_Length_5905_5	Cytoplasm	S	Glutamine synthetase type III N terminal		21.988	22.529	22.519	21.953	20.043	20.170	20.343	20.628	20.582	2.22E-05	3.72
+	1.745	1.892	Locus_33252_Transcript_4_5_Confidence_0.500_Length_1542_2	Lysosome_Vacuole	-			12.544	12.541	12.441	12.026	10.589	9.234	9.758	10.512	12.385	1.80E-02	3.71
+	2.663	1.892	Locus_28845_Transcript_3_4_Confidence_0.500_Length_4127_5	Nucleus	C	Photosystem I reaction center subunit II		21.478	22.043	22.248	23.002	19.773	19.604	20.842	20.755	20.526	2.17E-03	3.71
+	2.862	1.892	Locus_3828_Transcript_6_14_Confidence_0.208_Length_2056_3	Cytoplasm	-			14.993	16.300	16.419	16.624	14.045	14.533	14.477	13.677	14.229	1.37E-03	3.71
+	4.496	1.885	Locus_2305_Transcript_1_1_Confidence_0.000_Length_3303_2	Cytoplasm	Q PKS	Polyketide synthase	Single KS	14.906	15.508	15.480	15.677	13.052	13.489	13.688	13.633	13.677	3.19E-05	3.69
+	2.225	1.882	Locus_14848_Transcript_10_17_Confidence_0.167_Length_2392_2	Cytoplasm	-			15.677	17.734	17.558	16.120	14.920	14.358	15.316	14.934	14.925	5.96E-03	3.69
+	5.237	1.874	kbrevis_combined_contig_13519_4	Cytoplasm|Nucleus	Q PKS	polyketide synthase ACP	single	13.008	13.412	13.148	13.344	11.383	11.333	11.497	10.937	11.621	5.80E-06	3.67
+	2.193	1.872	Locus_87854_Transcript_1_1_Confidence_0.000_Length_628_4	Cytoplasm|Lysosome_Vacuole	IQ	oxidation-reduction process		20.108	20.478	20.671	20.895	18.026	18.310	17.897	18.966	20.133	6.41E-03	3.66
+	3.315	1.870	Locus_41497_Transcript_1_1_Confidence_0.000_Length_1743_6	Plastid	-	-		16.624	17.433	17.760	17.638	14.988	15.880	15.221	15.451	15.929	4.84E-04	3.66
+	3.357	1.870	Locus_19994_Transcript_1_1_Confidence_0.000_Length_1527_6	Plastid	J	tRNA (guanine-N7-)-methyltransferase activity		17.897	19.247	19.312	19.105	17.175	17.074	17.074	16.836	16.943	4.40E-04	3.65
+	3.951	1.869	Locus_30492_Transcript_9_15_Confidence_0.048_Length_2243_1	Cytoplasm	-			17.400	17.855	17.673	17.032	15.214	15.415	15.496	15.873	16.105	1.12E-04	3.65
+	4.298	1.867	Locus_2514_Transcript_7_7_Confidence_0.111_Length_3464_5	Nucleus	S	Belongs to the calycin superfamily. Lipocalin family		19.683	19.685	20.265	19.789	17.977	17.458	18.204	17.937	18.367	5.04E-05	3.65
+	2.794	1.865	Locus_16655_Transcript_94_100_Confidence_0.053_Length_14413_6	Cytoplasm|Nucleus	-			20.939	21.095	21.146	20.601	18.737	19.392	19.617	19.656	17.999	1.61E-03	3.64
+	4.121	1.863	Locus_20772_Transcript_6_10_Confidence_0.435_Length_6916_2	Cytoplasm	-			19.830	19.932	20.427	20.016	17.573	18.362	18.591	18.301	18.110	7.56E-05	3.64
+	3.205	1.858	Locus_6410_Transcript_38_46_Confidence_0.030_Length_3766_5	Extracellular	-			18.631	19.752	19.828	19.334	17.513	17.260	17.074	17.666	18.131	6.23E-04	3.62
+	2.425	1.857	Locus_17377_Transcript_16_58_Confidence_0.075_Length_7503_4	Cytoplasm	-			21.036	20.183	20.321	19.858	17.988	18.043	18.349	18.288	19.796	3.76E-03	3.62
+	4.110	1.852	Locus_19176_Transcript_4_7_Confidence_0.714_Length_4055_4	Nucleus	-			20.835	21.596	21.632	21.869	19.838	19.487	19.894	19.505	19.429	7.76E-05	3.61
+	2.709	1.852	Locus_6779_Transcript_2_3_Confidence_0.667_Length_1926_5	Plastid	-			19.757	19.131	18.952	18.379	17.786	16.652	17.747	17.260	16.569	1.96E-03	3.61
+	4.708	1.847	Locus_1878_Transcript_1_2_Confidence_0.500_Length_3418_3	Extracellular	-	pentatricopeptide repeat-containing protein PET309		20.554	20.218	20.146	19.838	18.599	18.161	18.635	18.110	18.204	1.96E-05	3.60
+	3.453	1.847	Locus_16555_Transcript_1_2_Confidence_1.000_Length_748_4	Extracellular	-			22.912	22.697	23.181	22.562	20.448	20.610	20.902	21.276	21.718	3.53E-04	3.60
+	1.916	1.840	Locus_25298_Transcript_1_1_Confidence_0.000_Length_1345_5	Endoplasmic reticulum	I	Belongs to the class I-like SAM-binding methyltransferase superfamily. Erg6 SMT family		18.920	20.610	20.526	20.671	17.631	18.379	17.780	18.270	19.651	1.21E-02	3.58
+	3.252	1.837	Locus_16151_Transcript_10_10_Confidence_0.182_Length_3528_5	Cytoplasm	E	Threonine synthase		18.980	20.158	20.095	19.763	17.551	17.624	17.861	18.520	18.005	5.60E-04	3.57
+	2.956	1.831	Locus_28235_Transcript_3_4_Confidence_0.500_Length_4621_1	Cell membrane	C	prohibitin homologues		17.288	17.602	17.126	17.505	15.486	15.244	15.148	15.175	16.694	1.11E-03	3.56
+	1.844	1.826	Locus_93992_Transcript_1_1_Confidence_0.000_Length_478_1	Cytoplasm	U	Preprotein translocase subunit secA		16.078	18.558	18.599	18.551	15.663	16.118	16.171	16.377	16.271	1.43E-02	3.55
+	3.890	1.825	Locus_55064_Transcript_2_2_Confidence_0.000_Length_1452_1	Plastid	Q	Enoyl-(Acyl carrier protein) reductase		16.666	16.943	17.297	17.105	14.464	15.218	15.270	15.454	15.483	1.29E-04	3.54
+	3.309	1.823	Locus_78199_Transcript_1_1_Confidence_0.000_Length_1041_5	Plastid	O	Cyclophilin type peptidyl-prolyl cis-trans isomerase_CLD		21.902	22.285	22.509	22.291	20.458	20.417	20.731	19.534	20.981	4.91E-04	3.54
+	3.008	1.820	Locus_29929_Transcript_1_1_Confidence_0.500_Length_2229_5	Cell membrane	-			21.540	22.519	22.497	22.625	21.176	20.029	20.706	19.988	20.478	9.81E-04	3.53
+	4.585	1.816	Locus_26415_Transcript_7_7_Confidence_0.250_Length_4890_3	Nucleus	-			16.680	17.297	17.384	16.977	14.975	15.327	15.095	15.598	15.348	2.60E-05	3.52
+	3.070	1.809	Locus_14232_Transcript_1_1_Confidence_0.000_Length_846_5	Extracellular	-			19.821	19.321	19.472	19.827	18.233	17.754	18.126	18.121	16.773	8.51E-04	3.50
+	3.329	1.806	Locus_9840_Transcript_1_1_Confidence_0.000_Length_2040_1	Endoplasmic reticulum	E	flavin adenine dinucleotide binding		24.232	24.133	24.610	24.872	22.026	22.755	22.749	23.365	22.383	4.69E-04	3.50
+	2.687	1.806	Locus_58295_Transcript_1_1_Confidence_0.000_Length_1396_3	Plastid	S	oxidoreductase activity		19.706	21.152	21.359	21.310	18.808	18.908	19.163	18.932	19.568	2.06E-03	3.50
+	4.180	1.804	Locus_36349_Transcript_5_5_Confidence_0.231_Length_9859_1	Cytoplasm|Nucleus	-			19.156	19.988	19.898	19.487	17.631	17.926	17.824	17.551	18.209	6.61E-05	3.49
+	2.299	1.804	Locus_6785_Transcript_1_2_Confidence_0.667_Length_1595_2	Plastid	-			19.336	20.207	20.564	20.146	18.744	17.185	18.870	17.721	18.776	5.03E-03	3.49
+	3.880	1.803	Locus_33599_Transcript_4_5_Confidence_0.333_Length_5455_1	Cytoplasm	-			17.474	18.141	18.180	17.830	15.858	15.945	15.718	16.392	16.601	1.32E-04	3.49
+	2.408	1.799	Locus_41747_Transcript_1_1_Confidence_0.000_Length_1373_2	Lysosome_Vacuole	R	aspartic protease		17.588	18.960	19.195	19.138	17.417	16.474	16.908	16.339	17.466	3.91E-03	3.48
+	2.002	1.799	Locus_22299_Transcript_19_19_Confidence_0.061_Length_3065_2	Cytoplasm	-			21.305	23.064	23.186	22.521	21.121	19.613	21.422	20.654	20.788	9.95E-03	3.48
+	3.791	1.796	Locus_36529_Transcript_1_6_Confidence_0.429_Length_1910_4	Plastid	O	Cyclophilin type peptidyl-prolyl cis-trans isomerase_CLD		22.213	23.240	23.164	22.509	20.932	20.960	21.332	20.739	20.967	1.62E-04	3.47
+	4.115	1.793	Locus_19218_Transcript_19_21_Confidence_0.175_Length_3865_5	Nucleus	-			19.341	19.334	19.483	18.988	17.450	16.848	17.588	17.824	17.760	7.67E-05	3.46
+	1.970	1.790	Locus_5810_Transcript_3_4_Confidence_0.800_Length_3869_4	Extracellular	-			16.824	18.631	18.811	18.283	15.948	16.943	16.448	15.432	16.966	1.07E-02	3.46
+	3.311	1.789	Locus_53296_Transcript_1_3_Confidence_0.250_Length_1273_6	Cytoplasm	E	2-nitropropane dioxygenase		19.431	18.805	18.610	18.595	17.830	16.572	17.085	16.861	17.010	4.89E-04	3.46
+	3.777	1.788	Locus_11743_Transcript_1_1_Confidence_0.000_Length_1268_6	Plastid	H	divinyl chlorophyllide a 8-vinyl-reductase activity		20.427	20.842	21.183	20.365	18.425	18.666	19.061	19.216	19.211	1.67E-04	3.45
+	4.510	1.785	Locus_35533_Transcript_2_2_Confidence_0.333_Length_1312_3	Cytoplasm	E	2-nitropropane dioxygenase		15.551	16.076	15.796	15.595	13.773	13.984	13.666	14.470	13.957	3.09E-05	3.45
+	2.260	1.783	Locus_17489_Transcript_1_2_Confidence_0.667_Length_1327_3	Plastid	-			18.470	19.897	20.043	19.833	17.126	17.481	17.400	18.539	18.341	5.50E-03	3.44
+	3.144	1.781	Locus_8157_Transcript_1_2_Confidence_0.667_Length_1642_1	Plastid	E	N2-acetyl-L-ornithine:2-oxoglutarate 5-aminotransferase activity		18.937	20.230	20.407	20.043	17.954	18.021	17.926	18.301	18.413	7.17E-04	3.44
+	3.721	1.781	Locus_2553_Transcript_8_81_Confidence_0.034_Length_14189_3	Cytoplasm	I	acetyl-CoA carboxylase		16.652	17.659	17.595	17.043	15.284	15.480	15.229	15.385	15.904	1.90E-04	3.44
+	3.432	1.780	Locus_28194_Transcript_1_1_Confidence_0.000_Length_805_6	Extracellular	O	protein disulfide oxidoreductase activity		18.687	19.520	19.711	19.799	17.652	17.175	17.805	17.551	18.064	3.70E-04	3.43
+	6.718	1.775	Locus_30376_Transcript_2_2_Confidence_0.000_Length_496_3	Cytoplasm	U	Belongs to the small Tim family		18.721	18.474	18.328	18.470	16.610	16.747	16.836	16.624	16.799	1.91E-07	3.42
+	4.013	1.774	Locus_24557_Transcript_4_7_Confidence_0.625_Length_3654_1	Cell membrane	-			17.861	17.425	17.315	18.090	16.023	15.990	16.001	16.124	15.355	9.70E-05	3.42
+	4.840	1.772	Locus_69314_Transcript_1_1_Confidence_0.000_Length_826_5	Endoplasmic reticulum	-			17.367	17.988	17.971	17.714	16.019	16.298	15.718	15.892	16.015	1.45E-05	3.41
+	2.386	1.771	Locus_68437_Transcript_1_2_Confidence_1.000_Length_2077_5	Cytoplasm|Extracellular	-			15.734	17.450	17.433	17.095	14.661	15.458	14.715	15.288	15.663	4.11E-03	3.41
+	3.757	1.770	Locus_44318_Transcript_2_2_Confidence_0.000_Length_1042_3	Plastid	O	FK506 binding		19.988	20.253	19.807	19.717	18.747	17.773	18.214	17.707	18.417	1.75E-04	3.41
+	4.281	1.763	Locus_22652_Transcript_1_1_Confidence_0.000_Length_1461_1	Extracellular	-			15.663	16.234	16.425	16.126	14.152	14.288	14.288	14.175	14.844	5.23E-05	3.39
+	1.710	1.758	Locus_12342_Transcript_1_3_Confidence_0.333_Length_1831_4	Plastid	U	positive regulation of TORC1 signaling		18.946	19.043	19.116	19.476	17.631	17.673	18.048	18.175	15.405	1.95E-02	3.38
+	3.506	1.757	Locus_40086_Transcript_4_6_Confidence_0.300_Length_4561_2	Cytoplasm	-			16.799	17.842	18.032	17.700	15.861	15.675	15.539	16.006	16.101	3.12E-04	3.38
+	2.503	1.756	Locus_36220_Transcript_1_2_Confidence_1.000_Length_1122_6	Plastid	-			19.077	19.851	19.929	19.425	17.949	18.396	17.727	18.349	16.652	3.14E-03	3.38
+	3.212	1.753	Locus_6856_Transcript_1_2_Confidence_1.000_Length_1091_5	Extracellular	-			20.478	20.507	20.628	19.946	18.610	17.920	19.407	18.606	18.642	6.13E-04	3.37
+	1.760	1.751	Locus_5756_Transcript_16_18_Confidence_0.182_Length_4451_3	Nucleus	-			17.297	17.983	17.879	17.714	14.943	15.799	15.284	16.068	17.741	1.74E-02	3.37
+	3.753	1.744	Locus_8154_Transcript_4_4_Confidence_0.167_Length_5212_1	Cytoplasm	E	N2-acetyl-L-ornithine:2-oxoglutarate 5-aminotransferase activity		21.628	22.529	22.729	22.373	20.343	20.458	20.417	20.880	20.755	1.76E-04	3.35
+	4.552	1.742	Locus_24496_Transcript_1_1_Confidence_0.000_Length_1554_3	Plastid	G	phosphoglycolate phosphatase activity		21.876	22.164	22.302	22.167	20.437	20.242	20.663	19.907	20.680	2.81E-05	3.34
+	2.809	1.735	Locus_41872_Transcript_1_4_Confidence_0.429_Length_1137_1	Cytoplasm|Nucleus	S	Belongs to the short-chain dehydrogenases reductases (SDR) family		19.375	20.195	20.288	20.310	18.814	17.659	18.894	18.354	17.811	1.55E-03	3.33
+	3.391	1.730	Locus_42769_Transcript_1_1_Confidence_0.000_Length_1298_6	Plastid	-	-		19.290	20.230	20.354	19.929	18.090	17.818	18.021	18.645	18.532	4.06E-04	3.32
+	1.332	1.723	Locus_3793_Transcript_1_1_Confidence_0.000_Length_1476_2	Extracellular	-			19.788	21.502	21.146	20.880	18.876	18.741	18.711	17.949	21.253	4.66E-02	3.30
+	5.794	1.719	Locus_48038_Transcript_12_16_Confidence_0.174_Length_3179_2	Cytoplasm	-			18.799	18.858	18.908	18.645	16.824	17.375	17.126	16.954	17.136	1.61E-06	3.29
+	3.761	1.718	Locus_4890_Transcript_5_18_Confidence_0.017_Length_940_6	Plastid	M	Peptidyl-prolyl cis-trans		20.497	21.029	20.917	20.722	18.595	19.168	18.920	19.736	18.949	1.73E-04	3.29
+	3.484	1.717	Locus_25158_Transcript_2_2_Confidence_0.333_Length_2346_3	Cytoplasm	-			16.760	16.908	17.195	17.233	14.970	15.156	14.897	15.425	16.085	3.28E-04	3.29
+	4.272	1.717	Locus_6273_Transcript_12_12_Confidence_0.000_Length_3570_3	Cytoplasm	I	Acyl transferase domain		20.706	20.427	20.731	20.619	18.649	18.949	19.379	18.437	19.103	5.35E-05	3.29
+	2.206	1.717	Locus_19680_Transcript_4_4_Confidence_0.571_Length_6756_2	Plastid	C	Photosystem I P700 chlorophyll a apoprotein		23.430	22.365	22.663	23.838	21.121	20.610	22.046	22.036	20.974	6.23E-03	3.29
+	4.253	1.716	kbrevis_combined_contig_2561_frame1r_sl	Cytoplasm	Q PKS	polyketide synthase KS domain	single KS	18.680	19.539	19.384	19.190	17.505	17.165	17.652	17.375	17.714	5.58E-05	3.28
+	3.612	1.715	Locus_5505_Transcript_1_1_Confidence_0.000_Length_1888_2	Endoplasmic reticulum	Q	very-long-chain 3-ketoacyl-CoA synthase activity		16.836	17.773	17.805	17.489	15.975	15.569	15.950	15.316	15.997	2.45E-04	3.28
+	4.173	1.712	Locus_6099_Transcript_1_1_Confidence_0.000_Length_1044_5	Plastid	C	photosynthesis		20.842	20.610	20.796	20.865	19.319	18.437	19.354	19.285	18.934	6.72E-05	3.28
+	4.903	1.708	Locus_37090_Transcript_1_1_Confidence_0.000_Length_957_4	Extracellular	-	-		17.666	18.074	18.175	18.090	16.325	16.249	16.006	16.666	16.219	1.25E-05	3.27
+	3.677	1.706	Locus_60886_Transcript_2_2_Confidence_0.333_Length_851_2	Extracellular	-			21.819	22.136	22.259	22.224	20.354	20.747	20.636	20.636	19.647	2.10E-04	3.26
+	3.789	1.704	Locus_8015_Transcript_1_1_Confidence_0.000_Length_3096_3	Cytoplasm	Q PKS	polyketide synthase	single KS	16.578	16.422	16.336	16.561	14.915	15.045	14.644	15.195	14.053	1.62E-04	3.26
+	5.136	1.700	Locus_602_Transcript_1_1_Confidence_0.000_Length_1096_3	Extracellular	O	Glutaredoxin 2, C terminal domain		22.036	22.053	22.367	21.610	20.288	20.332	20.396	20.396	20.170	7.31E-06	3.25
+	3.613	1.699	Locus_24886_Transcript_5_8_Confidence_0.286_Length_2112_3	Cytoplasm	-			18.905	19.037	18.994	18.851	17.861	17.297	17.543	16.861	16.680	2.44E-04	3.25
+	2.819	1.698	Locus_7198_Transcript_1_1_Confidence_0.000_Length_982_4	Extracellular	-			19.770	20.417	20.654	20.069	18.283	17.734	19.095	18.458	19.080	1.52E-03	3.24
+	3.352	1.697	Locus_79088_Transcript_1_3_Confidence_0.500_Length_1006_4	Cytoplasm	I	peptidyl-lysine monomethylation		16.592	17.165	17.136	17.513	15.892	15.107	15.836	15.210	14.979	4.45E-04	3.24
+	1.853	1.696	Locus_37189_Transcript_1_1_Confidence_0.000_Length_1074_5	Plastid	-			17.251	18.805	19.024	19.272	16.260	16.666	16.453	17.185	17.897	1.40E-02	3.24
+	2.332	1.695	Locus_48714_Transcript_4_5_Confidence_0.500_Length_5930_2	Nucleus	J	Threonyl and Alanyl tRNA synthetase second additional domain		18.442	19.647	19.883	19.919	17.074	18.043	17.306	18.319	18.146	4.65E-03	3.24
+	6.354	1.694	Locus_64286_Transcript_2_2_Confidence_0.333_Length_3503_4	Nucleus	-			20.747	21.029	21.127	21.029	19.207	19.349	19.116	19.413	19.360	4.43E-07	3.24
+	2.091	1.693	Locus_13923_Transcript_2_4_Confidence_0.429_Length_2166_4	Cytoplasm	-	-		18.297	19.554	18.902	17.617	17.867	16.552	16.707	16.477	16.897	8.10E-03	3.23
+	4.209	1.681	Locus_33105_Transcript_1_1_Confidence_0.000_Length_1166_6	Plastid	U	Mitochondrial carrier protein		18.074	18.288	18.645	18.610	16.624	17.195	16.848	16.557	16.390	6.19E-05	3.21
+	2.888	1.680	Locus_12381_Transcript_1_2_Confidence_1.000_Length_3030_6	Cytoplasm|Golgi apparatus	-			15.099	14.887	14.839	14.111	12.721	12.937	12.467	13.372	13.773	1.30E-03	3.20
+	4.818	1.680	Locus_14972_Transcript_1_1_Confidence_0.500_Length_1490_4	Plastid	Q	Enoyl-(Acyl carrier protein) reductase		19.237	19.682	19.602	20.016	18.116	17.780	18.053	18.010	17.811	1.52E-05	3.20
+	2.643	1.680	Locus_18330_Transcript_4_6_Confidence_0.375_Length_5907_4	Cytoplasm	Q	enoyl acyl carrier protein reductase		20.714	22.092	22.189	21.811	20.082	19.505	20.299	20.478	19.746	2.28E-03	3.20
+	4.485	1.677	Locus_3063_Transcript_149_151_Confidence_0.133_Length_45547_1	Nucleus	-			22.370	23.053	22.935	22.695	20.763	20.974	21.056	21.321	21.316	3.28E-05	3.20
+	3.234	1.676	Locus_8940_Transcript_5_6_Confidence_0.364_Length_3625_2	Cytoplasm	-			18.929	18.818	18.724	17.760	16.747	16.549	17.053	16.734	17.323	5.83E-04	3.20
+	2.555	1.671	Locus_12878_Transcript_1_1_Confidence_0.000_Length_1915_1	Cytoplasm	P	Peroxidase		17.085	18.754	18.707	18.776	16.721	16.477	16.610	16.836	16.652	2.79E-03	3.19
+	1.648	1.671	Locus_32948_Transcript_2_2_Confidence_0.600_Length_6540_1	Nucleus	-			14.539	17.095	16.999	16.988	14.309	14.661	14.853	14.621	15.229	2.25E-02	3.18
+	2.117	1.664	Locus_6860_Transcript_1_1_Confidence_0.000_Length_1500_6	Plastid	S	Protein of unknown function (DUF1517)		17.458	18.332	18.454	18.707	15.663	16.540	16.120	16.920	17.624	7.63E-03	3.17
+	4.107	1.663	Locus_41135_Transcript_1_1_Confidence_0.000_Length_1225_1	Extracellular	IQ	oxidation-reduction process		18.141	18.599	18.620	18.493	17.185	16.365	16.497	16.999	16.954	7.81E-05	3.17
+	1.445	1.663	Locus_46539_Transcript_1_2_Confidence_0.667_Length_1067_2	Cytoplasm|Extracellular	O	glutathione S-transferase activity		19.051	21.242	21.002	20.591	19.772	19.013	19.260	17.288	18.711	3.59E-02	3.17
+	2.845	1.659	Locus_19511_Transcript_2_2_Confidence_0.000_Length_2142_2	Mitochondrion	C	electron transfer flavoprotein-ubiquinone oxidoreductase		18.767	18.631	18.524	18.773	16.932	16.908	16.579	16.548	18.105	1.43E-03	3.16
+	2.292	1.654	Locus_73319_Transcript_1_1_Confidence_0.000_Length_807_3	Lysosome_Vacuole	C	Protein of unknown function (DUF2855)		16.382	18.016	18.032	18.165	15.530	16.136	15.848	16.477	15.981	5.10E-03	3.15
+	3.090	1.651	Locus_53439_Transcript_3_4_Confidence_0.200_Length_1494_6	Mitochondrion	J	ribosomal protein S3		22.751	23.365	23.697	23.790	21.288	21.614	21.910	22.378	21.559	8.13E-04	3.14
+	5.006	1.649	Locus_5024_Transcript_1_1_Confidence_0.000_Length_1138_4	Plastid	-			22.545	22.755	22.693	22.485	20.902	20.628	21.338	20.873	21.114	9.85E-06	3.14
+	2.011	1.646	Locus_12184_Transcript_9_9_Confidence_0.167_Length_4668_6	Cell membrane	-			19.113	19.946	20.158	20.029	16.811	18.929	18.146	18.223	18.721	9.74E-03	3.13
+	2.903	1.645	Locus_27471_Transcript_2_3_Confidence_0.500_Length_2900_5	Golgi apparatus	R	glycosyl transferase		21.689	22.117	21.924	22.079	20.564	20.056	19.692	20.002	21.224	1.25E-03	3.13
+	1.980	1.644	Locus_52303_Transcript_1_1_Confidence_0.000_Length_802_3	Extracellular	C	Cytochrome C oxidase, cbb3-type, subunit III		15.566	16.747	16.873	16.461	14.508	15.277	14.644	13.677	15.731	1.05E-02	3.13
+	3.734	1.643	Locus_25683_Transcript_10_19_Confidence_0.179_Length_2776_4	Cytoplasm	-			17.543	17.721	17.602	17.349	16.316	15.405	15.804	15.630	16.399	1.85E-04	3.12
+	4.577	1.641	Locus_9869_Transcript_1_3_Confidence_0.250_Length_1747_1	Cytoplasm	G	galactokinase [EC:2.7.1.6]		20.133	20.545	20.365	20.545	19.165	18.517	18.620	18.528	18.949	2.65E-05	3.12
+	2.541	1.639	Locus_22935_Transcript_8_13_Confidence_0.240_Length_1976_2	Cytoplasm	J	Belongs to the universal ribosomal protein uL1 family		19.960	21.002	21.321	20.564	18.724	18.446	19.029	19.539	19.628	2.88E-03	3.11
+	1.884	1.637	Locus_33226_Transcript_3_5_Confidence_0.500_Length_4483_6	Nucleus	-			15.425	17.185	17.349	16.786	14.438	14.773	14.853	15.111	16.070	1.31E-02	3.11
+	2.198	1.635	Locus_34583_Transcript_1_1_Confidence_0.000_Length_941_1	Extracellular	-	-		16.602	16.183	16.120	16.198	15.726	13.655	15.140	14.557	14.128	6.35E-03	3.11
+	2.870	1.635	Locus_14392_Transcript_16_18_Confidence_0.243_Length_3553_1	Nucleus	-			18.610	19.092	19.532	19.175	17.528	16.799	18.069	17.879	17.064	1.35E-03	3.11
+	2.048	1.629	Locus_6095_Transcript_42_58_Confidence_0.124_Length_12238_5	Cytoplasm|Nucleus	-			17.721	19.556	19.468	19.799	17.442	17.204	17.505	17.288	18.095	8.96E-03	3.09
+	3.783	1.627	Locus_2669_Transcript_10_36_Confidence_0.116_Length_9829_2	Cytoplasm|Nucleus	-			21.988	21.949	21.831	22.029	20.714	20.468	20.458	20.396	19.577	1.65E-04	3.09
+	3.298	1.627	Locus_39687_Transcript_1_1_Confidence_0.000_Length_553_6	Mitochondrion	J	30S ribosomal protein S10		21.755	22.167	22.293	22.186	19.889	20.427	20.158	21.114	20.780	5.03E-04	3.09
+	2.708	1.626	Locus_1390_Transcript_120_155_Confidence_0.055_Length_38120_2	Cytoplasm	-			18.591	19.216	19.187	18.580	16.734	17.156	16.707	17.687	18.053	1.96E-03	3.09
+	3.797	1.626	Locus_60988_Transcript_2_4_Confidence_0.750_Length_1919_4	Plastid	S	palmitoyl-(protein) hydrolase activity		18.064	18.379	18.470	18.074	16.472	16.459	16.124	16.932	17.116	1.60E-04	3.09
+	2.958	1.625	Locus_39027_Transcript_1_2_Confidence_1.000_Length_1064_1	Extracellular	-			18.996	20.170	20.375	20.310	18.301	18.433	18.375	18.580	17.999	1.10E-03	3.08
+	2.823	1.625	Locus_6432_Transcript_1_1_Confidence_0.000_Length_2170_2	Plastid	CH	FAD binding		17.043	17.659	17.349	16.897	15.718	14.997	15.826	15.128	16.390	1.50E-03	3.08
+	1.621	1.623	Locus_6864_Transcript_3_3_Confidence_0.333_Length_1159_6	Cytoplasm	-			17.116	18.577	18.638	18.631	16.920	15.635	16.330	16.185	18.016	2.39E-02	3.08
+	3.520	1.622	Locus_46461_Transcript_1_1_Confidence_0.000_Length_1579_1	Plastid	M	serine-type peptidase activity		16.652	17.341	17.497	17.297	15.419	15.277	15.474	15.502	16.200	3.02E-04	3.08
+	3.376	1.618	Locus_19534_Transcript_5_5_Confidence_0.143_Length_6000_6	Cytoplasm|Nucleus	-			20.714	20.299	20.478	19.822	18.547	18.105	18.899	19.090	18.908	4.20E-04	3.07
+	2.792	1.617	Locus_12050_Transcript_12_41_Confidence_0.063_Length_2976_5	Nucleus	I	synthetase		21.195	22.412	22.632	22.346	20.146	20.276	20.722	20.601	20.902	1.62E-03	3.07
+	2.779	1.616	Locus_34895_Transcript_2_3_Confidence_0.500_Length_4825_3	Nucleus	-			19.988	19.897	19.892	19.493	18.767	17.165	18.536	18.242	18.297	1.66E-03	3.07
+	3.511	1.611	Locus_3762_Transcript_46_49_Confidence_0.116_Length_15162_3	Cytoplasm	-			22.536	23.236	23.338	23.101	20.960	21.819	21.299	21.321	21.811	3.08E-04	3.05
+	3.533	1.610	Locus_34979_Transcript_12_12_Confidence_0.105_Length_5946_4	Cytoplasm	-			19.590	19.317	19.218	19.789	18.319	17.988	18.053	17.786	17.195	2.93E-04	3.05
+	1.375	1.610	Locus_22850_Transcript_1_1_Confidence_0.500_Length_2081_1	Mitochondrion	CGHR	Belongs to the TPP enzyme family		19.173	20.121	20.310	20.858	17.780	17.988	17.566	18.882	20.310	4.22E-02	3.05
+	3.133	1.608	Locus_53781_Transcript_1_1_Confidence_0.000_Length_455_5	Plastid	Q PKS	Polyketide cyclase _ dehydrase and lipid transport	Cyclase/DH	17.734	18.610	18.763	18.836	17.175	16.811	16.747	17.242	16.414	7.36E-04	3.05
+	2.181	1.608	Locus_55737_Transcript_1_2_Confidence_0.667_Length_1409_6	Plastid	O	peptide-methionine (S)-S-oxide reductase activity		18.957	20.321	19.910	19.468	17.021	18.642	17.818	18.288	18.513	6.59E-03	3.05
+	3.316	1.607	Locus_8354_Transcript_5_8_Confidence_0.444_Length_8027_2	Cytoplasm	IQ	long-chain-fatty-acid--CoA ligase ACSBG [EC:6.2.1.3]		19.690	20.332	20.407	20.468	18.911	18.301	18.283	18.392	19.197	4.83E-04	3.05
+	5.668	1.605	Locus_52710_Transcript_1_1_Confidence_0.000_Length_987_6	Plastid	-			19.294	19.226	19.532	19.021	17.848	17.673	17.680	17.631	17.481	2.15E-06	3.04
+	4.917	1.605	Locus_35232_Transcript_1_2_Confidence_1.000_Length_1560_1	Cell membrane	-			18.242	17.943	17.949	18.450	16.773	16.315	16.375	16.546	16.694	1.21E-05	3.04
+	2.032	1.602	Locus_58578_Transcript_1_1_Confidence_0.000_Length_1027_2	Plastid	H	6,7-dimethyl-8-ribityllumazine synthase activity		20.487	20.873	20.545	20.788	19.946	18.501	19.010	17.966	19.932	9.28E-03	3.04
+	2.502	1.601	Locus_8939_Transcript_15_17_Confidence_0.200_Length_8262_6	Cytoplasm	-			16.694	17.680	17.747	17.879	15.225	16.111	15.422	16.385	16.353	3.15E-03	3.03
+	2.457	1.596	Locus_16144_Transcript_1_2_Confidence_1.000_Length_1464_1	Plastid	O	peptide-methionine (R)-S-oxide reductase activity		18.802	19.767	20.029	20.195	17.983	17.442	17.960	18.388	18.741	3.49E-03	3.02
+	1.683	1.595	Locus_35493_Transcript_1_1_Confidence_0.000_Length_1146_2	Plastid	-			20.343	19.326	19.480	18.620	18.233	16.466	18.532	18.454	17.551	2.08E-02	3.02
+	2.789	1.594	Locus_6428_Transcript_2_2_Confidence_0.333_Length_3947_1	Cytoplasm	-	-		19.221	20.253	20.207	19.808	17.885	17.902	18.100	19.016	18.489	1.63E-03	3.02
+	4.422	1.592	Locus_38462_Transcript_1_1_Confidence_0.000_Length_1376_6	Mitochondrion	I	Belongs to the enoyl-CoA hydratase isomerase family		19.864	19.946	19.651	19.543	18.580	17.830	18.218	17.902	18.260	3.79E-05	3.02
+	3.113	1.592	Locus_5190_Transcript_1_1_Confidence_0.000_Length_701_3	Cell membrane|Lysosome_Vacuole	-			18.501	19.402	19.518	19.564	17.805	17.920	17.551	17.095	17.902	7.71E-04	3.01
+	2.597	1.591	Locus_28967_Transcript_12_25_Confidence_0.182_Length_7361_4	Cytoplasm	-			19.891	20.739	21.076	20.133	18.185	18.602	18.870	19.345	19.339	2.53E-03	3.01
+	2.678	1.591	Locus_28308_Transcript_3_3_Confidence_0.000_Length_879_1	Cytoplasm|Extracellular	O	glutathione S-transferase activity		19.274	20.842	20.645	20.671	18.917	18.509	18.855	18.602	18.954	2.10E-03	3.01
+	3.326	1.590	Locus_23551_Transcript_13_19_Confidence_0.205_Length_5463_4	Cytoplasm	-			21.663	22.022	22.420	22.714	20.487	20.299	21.002	20.910	20.375	4.72E-04	3.01
+	3.500	1.590	Locus_23486_Transcript_1_1_Confidence_0.000_Length_2104_6	Cytoplasm	-			17.999	18.195	18.121	18.501	16.540	16.262	16.158	16.897	17.214	3.16E-04	3.01
+	2.367	1.589	Locus_23394_Transcript_9_16_Confidence_0.121_Length_3211_3	Cytoplasm	-			22.409	22.983	22.676	22.964	20.939	20.917	20.497	21.101	22.388	4.29E-03	3.01
+	2.552	1.588	Locus_67869_Transcript_1_2_Confidence_1.000_Length_1365_3	Cytoplasm	C	dihydrolipoyl dehydrogenase activity		17.855	19.187	19.636	19.303	17.242	17.242	17.551	17.536	17.466	2.80E-03	3.01
+	1.784	1.588	Locus_19937_Transcript_1_3_Confidence_0.667_Length_2920_2	Plastid	L	Endonuclease that is involved in the suppression of homologous recombination and may therefore have a key role in the control of bacterial genetic diversity		14.844	15.210	15.233	15.255	13.514	13.464	11.984	14.464	14.309	1.65E-02	3.01
+	5.609	1.588	Locus_48411_Transcript_5_5_Confidence_0.000_Length_2733_5	Plastid	-			18.591	18.310	18.336	18.328	16.734	17.021	16.885	16.873	16.506	2.46E-06	3.01
+	1.665	1.587	Locus_53971_Transcript_1_1_Confidence_0.000_Length_816_4	Extracellular	-			17.666	17.566	17.513	17.392	17.223	15.099	16.977	15.140	15.295	2.16E-02	3.01
+	1.943	1.585	Locus_30606_Transcript_1_1_Confidence_0.000_Length_571_3	Mitochondrion	-			20.396	21.654	21.827	21.619	19.638	20.321	19.602	18.767	20.619	1.14E-02	3.00
+	1.537	1.583	Locus_98771_Transcript_2_2_Confidence_0.000_Length_288_5	Plastid	C	essential for photochemical activity. FB is the terminal electron acceptor of PSI, donating electrons to ferredoxin. The C-terminus interacts with PsaA B D and helps assemble the protein into the PSI complex. Required for binding of PsaD and PsaE to PSI. PSI is a plastocyanin cytochrome c6- ferredoxin oxidoreductase, converting photonic excitation into a charge separation, which transfers an elec…		19.526	20.121	20.095	21.036	18.446	17.631	18.497	18.185	20.299	2.90E-02	3.00
+	1.382	1.583	Locus_36244_Transcript_3_3_Confidence_0.500_Length_5183_3	Cytoplasm	-			14.557	16.966	16.932	17.223	14.853	14.412	14.615	14.385	15.918	4.15E-02	3.00
+	3.732	1.580	kbrevis_combined_contig_1930 frame 2	Cytoplasm	Q PKS	Multi Domain polyketide synthase PKS	multi domain	18.789	19.066	19.308	18.677	17.116	17.043	17.659	17.861	17.223	1.85E-04	2.99
+	1.983	1.578	Locus_32440_Transcript_1_1_Confidence_0.000_Length_1753_1	Cell membrane	-			16.652	17.392	17.425	17.458	15.277	15.781	14.961	15.210	17.043	1.04E-02	2.98
+	2.518	1.577	Locus_21608_Transcript_5_24_Confidence_0.143_Length_2075_3	Nucleus	Q PKS	polyketide synthase PKS	single DH	20.386	20.265	19.750	19.394	18.940	17.818	18.566	17.700	18.833	3.03E-03	2.98
+	2.741	1.576	Locus_15194_Transcript_1_1_Confidence_0.000_Length_1463_5	Plastid	H	chlorophyll synthetase activity		18.429	19.405	19.235	20.029	18.043	17.433	17.773	17.375	17.867	1.81E-03	2.98
+	3.314	1.575	Locus_23005_Transcript_14_43_Confidence_0.140_Length_7075_5	Cytoplasm	-			16.570	16.049	16.451	16.394	14.136	14.829	14.598	14.993	15.402	4.85E-04	2.98
+	2.713	1.571	Locus_103_Transcript_71_92_Confidence_0.017_Length_1814_1	Extracellular	H	L-aspartate oxidase [EC:1.4.3.16]		19.620	20.880	20.924	19.799	18.509	18.957	18.786	18.474	18.949	1.93E-03	2.97
+	2.831	1.567	Locus_41755_Transcript_1_2_Confidence_1.000_Length_1154_6	Cell membrane|Lysosome_Vacuole	S	prohibitin homologues		19.932	20.507	20.888	21.550	19.283	19.377	19.074	19.007	19.018	1.48E-03	2.96
+	1.670	1.566	Locus_6881_Transcript_5_7_Confidence_0.500_Length_3208_3	Cell membrane	O	PFAM SPFH domain Band 7 family		14.412	15.502	15.811	15.691	13.029	13.844	13.863	13.015	15.191	2.14E-02	2.96
+	1.929	1.565	Locus_33057_Transcript_1_10_Confidence_0.231_Length_5883_2	Nucleus	-			17.773	19.347	19.151	18.405	17.977	16.375	17.358	16.497	17.315	1.18E-02	2.96
+	2.578	1.564	Locus_2136_Transcript_2_3_Confidence_0.667_Length_2718_5	Plastid	S	Transmembrane amino acid transporter protein		20.170	20.417	20.564	20.645	19.371	19.197	19.485	18.323	18.048	2.64E-03	2.96
+	2.418	1.562	Locus_1049_Transcript_4_157_Confidence_0.013_Length_7509_4	Nucleus	-			15.661	16.325	16.415	16.458	15.057	14.229	14.533	13.911	15.536	3.82E-03	2.95
+	3.655	1.561	Locus_54814_Transcript_1_1_Confidence_0.000_Length_1001_4	Extracellular	-			20.016	20.636	20.468	20.133	19.016	18.595	19.035	18.180	18.937	2.21E-04	2.95
+	2.175	1.560	Locus_21240_Transcript_1_1_Confidence_0.667_Length_2802_5	Nucleus	-			19.796	21.063	20.974	21.380	19.724	19.244	19.835	18.792	18.620	6.69E-03	2.95
+	3.154	1.560	Locus_23062_Transcript_13_15_Confidence_0.200_Length_12217_4	Cytoplasm	-			16.954	18.228	17.920	17.666	15.877	16.158	16.175	16.523	15.927	7.01E-04	2.95
+	3.833	1.557	Locus_38831_Transcript_1_1_Confidence_0.000_Length_1562_1	Plastid	G	glucose-6-phosphate 1-epimerase activity		21.895	22.288	22.365	21.917	20.265	20.218	20.739	20.497	21.076	1.47E-04	2.94
+	3.566	1.549	Locus_24241_Transcript_2_2_Confidence_0.333_Length_1876_1	Nucleus	-			17.867	18.631	18.741	18.914	17.260	17.095	17.043	16.734	16.811	2.72E-04	2.93
+	1.347	1.547	Locus_8782_Transcript_15_28_Confidence_0.170_Length_7508_5	Cytoplasm	-			23.098	21.601	21.386	20.056	19.053	20.230	19.880	19.974	20.803	4.50E-02	2.92
+	3.700	1.546	Locus_5791_Transcript_1_1_Confidence_0.000_Length_1804_6	Plastid	-	-		18.100	18.328	18.433	18.185	16.259	16.848	16.595	17.349	16.526	1.99E-04	2.92
+	2.995	1.546	Locus_23465_Transcript_30_59_Confidence_0.051_Length_6143_1	Nucleus	-			19.131	20.146	20.146	19.772	18.080	18.242	18.170	18.894	17.879	1.01E-03	2.92
+	3.072	1.544	Locus_15971_Transcript_1_1_Confidence_0.000_Length_903_5	Plastid	O	Glutathione peroxidase		20.722	21.305	21.316	20.939	19.722	18.926	19.822	20.056	19.105	8.47E-04	2.92
+	3.318	1.544	Locus_34655_Transcript_1_1_Confidence_0.000_Length_962_5	Endoplasmic reticulum	-			19.507	19.768	19.813	20.170	18.367	18.509	18.074	17.631	18.773	4.81E-04	2.92
+	2.244	1.543	Locus_31311_Transcript_4_4_Confidence_0.100_Length_3914_2	Cytoplasm	-			17.799	17.384	16.885	16.348	16.185	14.925	15.737	15.040	15.915	5.70E-03	2.91
+	4.685	1.540	Locus_24341_Transcript_1_1_Confidence_0.000_Length_900_2	Cytoplasm	S	SET (Su(var)3-9, Enhancer-of-zeste, Trithorax) domain		18.043	18.697	18.528	18.429	17.074	16.607	16.932	16.999	16.811	2.07E-05	2.91
+	3.095	1.538	Locus_2085_Transcript_17_21_Confidence_0.225_Length_9053_4	Nucleus	-			18.905	19.530	19.456	19.960	17.891	17.595	17.652	17.914	18.573	8.04E-04	2.90
+	2.005	1.537	Locus_48862_Transcript_1_4_Confidence_0.571_Length_2742_3	Nucleus	-			12.050	13.563	13.563	13.526	11.657	11.409	10.892	11.781	12.454	9.89E-03	2.90
+	4.318	1.533	Locus_28841_Transcript_1_1_Confidence_0.000_Length_2006_4	Plastid	J	Belongs to the class-I aminoacyl-tRNA synthetase family		20.850	21.427	21.370	21.082	19.647	19.308	19.569	20.002	19.721	4.80E-05	2.89
+	3.404	1.531	Locus_14982_Transcript_1_1_Confidence_0.000_Length_1547_1	Plastid	I	Phosphate acyltransferases		20.468	21.354	21.448	20.755	19.240	19.464	19.362	19.889	19.419	3.94E-04	2.89
+	2.186	1.531	Locus_16537_Transcript_17_28_Confidence_0.049_Length_2558_1	Cytoplasm	G	Catalyzes the rate-limiting step of the oxidative pentose-phosphate pathway, which represents a route for the dissimilation of carbohydrates besides glycolysis		20.747	22.354	22.536	22.146	20.218	19.988	20.714	20.842	20.310	6.52E-03	2.89
+	2.972	1.530	Locus_26987_Transcript_2_5_Confidence_0.333_Length_1772_4	Mitochondrion	S	Essential for the assembly of the photosystem I (PSI) complex. May act as a chaperone-like factor to guide the assembly of the PSI subunits		20.981	21.792	22.082	21.861	20.056	19.747	20.069	20.780	20.095	1.07E-03	2.89
+	1.586	1.527	Locus_802_Transcript_13_20_Confidence_0.323_Length_14760_6	Cytoplasm|Nucleus	-			14.551	14.604	14.288	14.095	12.428	12.223	12.423	12.489	14.726	2.59E-02	2.88
+	2.315	1.526	Locus_19780_Transcript_5_6_Confidence_0.333_Length_2922_1	Plastid	U	membrane insertase activity		22.568	23.076	23.233	23.404	21.751	21.780	21.559	22.213	20.417	4.85E-03	2.88
+	2.123	1.524	Locus_32387_Transcript_1_2_Confidence_1.000_Length_802_5	Extracellular	-			20.375	20.739	20.628	20.988	20.095	18.375	19.747	18.392	19.185	7.53E-03	2.88
+	2.934	1.521	kbrevis_combined_contig_3538_5	Cytoplasm	Q PKS	polyketide synthase AT domain	single AT	12.769	13.344	13.153	12.814	11.736	11.409	10.838	11.288	12.223	1.17E-03	2.87
+	4.921	1.520	Locus_80508_Transcript_1_1_Confidence_0.000_Length_680_3	Mitochondrion	TH	Predicted protein kinase regulating ubiquinone biosynthesis, AarF_ABC1_UbiB		17.233	17.497	17.551	17.251	15.598	16.038	15.796	16.167	15.713	1.20E-05	2.87
+	1.750	1.520	Locus_29124_Transcript_2_2_Confidence_0.333_Length_866_5	Cytoplasm|Extracellular	O	glutathione S-transferase activity		20.458	21.101	21.009	21.009	20.242	19.528	20.146	18.999	17.954	1.78E-02	2.87
+	4.888	1.519	Locus_18709_Transcript_1_2_Confidence_1.000_Length_1040_2	Extracellular|Plastid	-			19.180	19.308	19.560	18.845	17.652	17.879	17.707	17.673	17.610	1.29E-05	2.87
+	3.800	1.517	Locus_2167_Transcript_46_52_Confidence_0.068_Length_36102_1	Cell membrane	-			16.652	17.175	17.450	17.323	15.442	15.661	15.409	16.087	15.569	1.59E-04	2.86
+	1.241	1.512	Locus_7693_Transcript_2_2_Confidence_0.333_Length_3653_1	Nucleus	-			15.984	16.564	16.578	17.214	15.819	13.372	14.773	14.747	16.652	5.74E-02	2.85
+	2.527	1.512	Locus_6883_Transcript_1_2_Confidence_1.000_Length_1200_3	Extracellular	O	PFAM SPFH domain Band 7 family		20.895	22.022	21.913	22.218	20.591	19.731	20.365	19.868	20.697	2.97E-03	2.85
+	2.049	1.512	Locus_20832_Transcript_1_1_Confidence_0.000_Length_1851_4	Plastid	Q	Taurine catabolism dioxygenase TauD, TfdA family		18.663	19.656	20.133	19.781	17.513	17.536	17.824	18.977	18.384	8.92E-03	2.85
+	3.214	1.510	Locus_32886_Transcript_1_2_Confidence_0.750_Length_2849_3	Plastid	-			20.427	21.164	21.578	20.554	19.136	19.400	19.606	19.611	19.349	6.11E-04	2.85
+	0.988	1.510	Locus_53514_Transcript_1_1_Confidence_0.000_Length_306_5	Cytoplasm	V	ATPase activity, coupled to transmembrane movement of substances		16.638	18.656	18.882	19.131	16.101	16.146	16.023	16.861	18.954	1.03E-01	2.85
+	2.592	1.507	Locus_63193_Transcript_2_2_Confidence_0.600_Length_4431_6	Nucleus	-			20.910	21.823	22.016	21.772	19.279	20.299	20.158	20.536	20.343	2.56E-03	2.84
+	3.611	1.505	Locus_11594_Transcript_1_3_Confidence_0.500_Length_1130_3	Extracellular	-			22.829	22.630	22.964	22.359	21.343	20.967	21.512	21.478	20.654	2.45E-04	2.84
+	1.682	1.504	Locus_26138_Transcript_1_1_Confidence_0.500_Length_1128_4	Cytoplasm	-			17.760	19.066	18.767	19.092	18.136	16.081	17.879	16.954	16.786	2.08E-02	2.84
+	2.650	1.502	Locus_5091_Transcript_51_76_Confidence_0.065_Length_6719_6	Cytoplasm	-			22.507	23.351	23.540	23.365	21.195	21.407	21.487	22.412	21.942	2.24E-03	2.83
+	3.827	1.501	Locus_30505_Transcript_1_5_Confidence_0.200_Length_1932_2	Mitochondrion	O	AAA family		20.069	20.354	20.545	20.365	18.433	18.792	18.543	19.108	19.283	1.49E-04	2.83
+	2.580	1.500	Locus_69926_Transcript_1_1_Confidence_0.500_Length_1211_1	Endoplasmic reticulum	-	epidermal retinol dehydrogenase		18.663	19.868	19.789	19.032	17.897	17.966	17.251	17.714	18.362	2.63E-03	2.83
+	3.169	1.499	Locus_4213_Transcript_1_2_Confidence_0.667_Length_1155_1	Plastid	-			16.422	16.038	16.244	16.353	15.206	14.309	15.351	14.644	14.316	6.77E-04	2.83
+	2.540	1.498	Locus_2553_Transcript_8_81_Confidence_0.034_Length_14189_1	Cytoplasm	I	acetyl-CoA carboxylase		21.807	23.192	23.139	22.788	21.164	20.819	21.016	21.453	21.718	2.88E-03	2.82
+	3.371	1.497	Locus_70990_Transcript_1_2_Confidence_1.000_Length_1441_4	Cytoplasm	-			18.400	19.069	19.066	19.051	17.146	17.458	16.988	17.433	17.971	4.25E-04	2.82
+	3.351	1.494	Locus_26639_Transcript_1_2_Confidence_1.000_Length_1580_5	Nucleus	-			19.016	18.711	18.731	19.263	17.573	17.392	17.053	18.074	17.085	4.46E-04	2.82
+	3.439	1.493	Locus_61448_Transcript_1_1_Confidence_0.000_Length_756_1	Mitochondrion	U	S-adenosyl-L-methionine transmembrane transport		14.432	15.259	15.040	15.053	13.259	13.586	13.666	12.959	13.794	3.64E-04	2.82
+	2.949	1.493	Locus_61001_Transcript_3_5_Confidence_0.400_Length_1681_5	Plastid	H	response to karrikin		16.694	16.588	16.499	15.707	14.731	15.229	14.683	15.348	14.405	1.13E-03	2.81
+	2.651	1.492	Locus_9910_Transcript_1_2_Confidence_1.000_Length_1576_3	Plastid	-	octopine dehydrogenase		20.619	20.554	20.242	19.836	18.780	18.481	18.833	18.297	19.714	2.23E-03	2.81
+	2.394	1.492	Locus_32759_Transcript_1_1_Confidence_0.500_Length_714_2	Nucleus	J	Located on the platform of the 30S subunit, it bridges several disparate RNA helices of the 16S rRNA. Forms part of the Shine-Dalgarno cleft in the 70S ribosome		20.880	21.049	21.650	21.614	19.456	19.888	20.146	20.564	18.980	4.03E-03	2.81
+	2.171	1.487	Locus_2007_Transcript_47_50_Confidence_0.053_Length_4982_3	Cytoplasm	-			20.386	21.453	21.422	21.321	18.851	19.429	19.631	20.601	19.781	6.75E-03	2.80
+	3.112	1.486	Locus_68700_Transcript_1_1_Confidence_0.000_Length_1679_4	Extracellular	S	alpha_beta hydrolase fold		18.731	18.536	18.543	18.396	17.417	17.474	17.409	16.536	16.491	7.72E-04	2.80
+	3.606	1.484	Locus_452_Transcript_1_5_Confidence_0.222_Length_3312_2	Plastid	U	ATPase-coupled protein transmembrane transporter activity		22.621	23.090	23.338	23.178	21.282	21.437	21.310	22.063	21.772	2.48E-04	2.80
+	5.338	1.484	Locus_11174_Transcript_2_2_Confidence_0.000_Length_2170_6	Plastid	Q	Flavin containing amine oxidoreductase		22.976	22.799	23.079	22.780	21.487	21.146	21.492	21.332	21.667	4.59E-06	2.80
+	3.481	1.478	Locus_13455_Transcript_1_1_Confidence_0.000_Length_1088_5	Plastid	-			16.836	17.624	17.694	17.580	16.368	15.663	16.045	15.721	15.979	3.31E-04	2.79
+	2.528	1.476	Locus_14275_Transcript_1_4_Confidence_0.500_Length_1274_6	Plastid	C	Nitroreductase family		19.037	17.932	18.095	17.306	16.908	16.372	16.585	16.721	16.499	2.96E-03	2.78
+	2.366	1.475	Locus_10758_Transcript_10_10_Confidence_0.091_Length_3116_2	Cytoplasm	-			12.690	14.295	14.280	14.221	12.148	12.336	12.494	12.551	12.456	4.31E-03	2.78
+	3.011	1.473	Locus_24804_Transcript_31_36_Confidence_0.094_Length_2498_5	Cytoplasm	-			19.249	18.980	18.558	19.323	17.505	17.966	17.659	17.818	16.824	9.76E-04	2.78
+	3.473	1.472	Locus_6428_Transcript_2_2_Confidence_0.333_Length_3947_2	Cytoplasm	I	beta-ketoacyl-acyl-carrier-protein synthase III activity		20.016	19.737	19.847	20.170	18.754	17.879	18.943	18.497	18.279	3.36E-04	2.77
+	3.275	1.472	Locus_7979_Transcript_1_1_Confidence_0.000_Length_3685_4	Cell membrane	-	Insulin-degrading enzyme		18.943	19.375	19.750	20.108	17.830	18.400	18.032	17.977	18.121	5.30E-04	2.77
+	3.480	1.472	Locus_3704_Transcript_42_79_Confidence_0.137_Length_43721_2	Cytoplasm	G	tktB transketolase [EC:2.2.1.1]		23.598	24.187	24.217	23.886	22.658	21.869	22.823	22.614	22.536	3.31E-04	2.77
+	3.145	1.471	Locus_34436_Transcript_1_1_Confidence_0.000_Length_1228_4	Plastid	S	Integral membrane protein DUF92		18.301	17.786	17.792	17.551	16.458	16.309	16.506	16.920	15.742	7.16E-04	2.77
+	2.137	1.468	Locus_41071_Transcript_2_2_Confidence_0.000_Length_1296_6	Plastid	-			15.298	15.771	16.150	15.474	13.514	13.477	14.244	15.010	14.778	7.30E-03	2.77
+	3.074	1.468	Locus_13634_Transcript_2_3_Confidence_0.333_Length_5351_5	Nucleus	-			15.247	15.313	14.993	14.863	13.563	13.451	13.358	13.316	14.489	8.44E-04	2.77
+	3.832	1.468	Locus_33188_Transcript_1_2_Confidence_1.000_Length_1038_5	Plastid	OU	serine-type endopeptidase activity		16.120	16.680	16.652	16.485	14.938	14.993	14.920	15.548	14.683	1.47E-04	2.77
+	4.364	1.465	kbrevis_combined_contig_8979_1	Cytoplasm	Q PKS	Polyketide Synthase AT	single AT	18.074	18.727	18.341	18.802	17.085	16.954	17.064	16.836	17.165	4.32E-05	2.76
+	4.291	1.465	Locus_35635_Transcript_1_1_Confidence_0.333_Length_2937_1	Nucleus	Q	sterol 24-C-methyltransferase activity		18.848	19.118	19.178	19.048	17.367	17.297	17.425	17.885	17.943	5.12E-05	2.76
+	3.677	1.465	Locus_37908_Transcript_3_5_Confidence_0.500_Length_6101_4	Cytoplasm	J	synthetase		19.707	19.974	20.082	20.056	18.899	18.292	18.763	18.558	17.937	2.10E-04	2.76
+	3.635	1.465	Locus_5718_Transcript_1_1_Confidence_0.000_Length_655_1	Cytoplasm	-			21.747	22.236	22.388	22.708	20.981	20.526	21.108	20.722	20.689	2.32E-04	2.76
+	3.158	1.463	Locus_28004_Transcript_7_7_Confidence_0.000_Length_2305_3	Plastid	J	protein synthesis. May act as a fidelity factor of the translation reaction, by catalyzing a one- codon backward translocation of tRNAs on improperly translocated ribosomes		15.745	16.341	16.488	16.387	14.539	14.508	14.425	15.358	15.053	6.94E-04	2.76
+	2.327	1.462	Locus_37298_Transcript_2_2_Confidence_0.000_Length_772_4	Cytoplasm	-	Ras small GTPase		15.750	15.913	15.604	14.952	13.824	13.677	14.610	13.489	14.863	4.71E-03	2.76
+	1.676	1.461	Locus_59309_Transcript_1_1_Confidence_0.500_Length_481_2	Plastid	-			17.085	17.375	17.409	19.010	16.462	15.438	15.894	16.458	17.043	2.11E-02	2.75
+	3.440	1.459	Locus_4963_Transcript_1_1_Confidence_0.500_Length_1616_2	Plastid	I	farnesyl-diphosphate farnesyltransferase activity		17.450	17.707	17.885	17.146	16.074	15.723	15.880	16.652	16.109	3.63E-04	2.75
+	2.149	1.458	Locus_15938_Transcript_19_27_Confidence_0.302_Length_15322_4	Cytoplasm	-			21.063	22.470	22.482	22.492	20.995	20.016	20.722	21.164	20.448	7.09E-03	2.75
+	3.571	1.455	Locus_45255_Transcript_2_2_Confidence_0.000_Length_3462_6	Cytoplasm	J	alanyl-tRNA aminoacylation		18.400	18.954	18.929	18.591	17.010	17.074	16.966	17.481	17.786	2.69E-04	2.74
+	4.017	1.453	Locus_41595_Transcript_1_1_Confidence_0.000_Length_1186_2	Plastid	Q	Dienelactone hydrolase family		17.543	18.165	18.105	18.151	16.295	16.595	16.275	16.666	16.861	9.61E-05	2.74
+	3.128	1.452	Locus_42175_Transcript_2_2_Confidence_0.000_Length_2157_4	Extracellular	S	PAP_fibrillin		17.638	17.214	16.988	16.551	16.113	15.505	15.814	15.337	15.458	7.45E-04	2.74
+	2.100	1.451	Locus_2145_Transcript_2_5_Confidence_0.250_Length_1337_5	Plastid	-			17.349	18.306	18.199	17.891	16.786	15.492	17.204	16.848	16.093	7.94E-03	2.73
+	1.384	1.449	Locus_9877_Transcript_1_1_Confidence_0.000_Length_937_3	Mitochondrion	-			13.824	13.938	13.752	13.128	13.272	11.070	12.229	11.142	13.344	4.13E-02	2.73
+	2.230	1.447	Locus_68409_Transcript_1_1_Confidence_0.000_Length_342_2	Cytoplasm	-			12.449	13.073	13.451	13.038	11.063	10.929	11.748	11.507	12.531	5.89E-03	2.73
+	3.427	1.445	Locus_40087_Transcript_1_1_Confidence_0.500_Length_1173_5	Extracellular	IQ	Belongs to the short-chain dehydrogenases reductases (SDR) family		15.288	15.663	15.952	15.087	13.677	14.372	14.280	14.111	13.824	3.74E-04	2.72
+	2.399	1.441	Locus_52603_Transcript_1_1_Confidence_0.000_Length_1570_1	Plastid	-			12.742	13.957	13.873	13.610	11.635	12.619	11.966	11.710	12.591	3.99E-03	2.72
+	3.611	1.438	Locus_43637_Transcript_1_2_Confidence_1.000_Length_918_5	Extracellular	F	3-phosphoadenosine 5-phosphosulfate synthase		21.807	22.634	22.529	22.658	21.164	21.213	20.939	20.671	20.858	2.45E-04	2.71
+	3.427	1.435	Locus_34813_Transcript_7_7_Confidence_0.300_Length_6577_6	Cytoplasm	S	Calcineurin-like phosphoesterase		19.838	19.974	20.121	20.573	18.673	18.345	18.354	19.040	19.045	3.74E-04	2.70
+	3.558	1.435	Locus_24667_Transcript_1_4_Confidence_0.600_Length_4933_6	Cytoplasm	P	glutathione S-transferase		16.966	17.315	17.474	17.818	16.306	15.786	15.952	16.167	15.580	2.76E-04	2.70
+	2.736	1.431	Locus_8771_Transcript_7_36_Confidence_0.101_Length_4820_6	Cytoplasm	-			22.394	22.571	22.871	22.739	21.114	21.614	21.517	21.531	20.288	1.84E-03	2.70
+	2.500	1.428	Locus_79876_Transcript_1_1_Confidence_0.500_Length_480_1	Cytoplasm|Extracellular	-			17.085	17.624	17.520	17.528	16.836	15.583	16.118	15.277	16.240	3.16E-03	2.69
	0.629	1.428	Locus_61430_Transcript_1_1_Confidence_0.000_Length_584_1	Cytoplasm|Lysosome_Vacuole	-			15.604	17.631	17.721	17.450	14.425	15.502	13.244	16.943	18.251	2.35E-01	2.69
+	2.843	1.427	Locus_5489_Transcript_1_1_Confidence_0.000_Length_1248_1	Extracellular	Q	Dimerisation domain		16.438	17.260	16.873	17.442	15.545	15.183	15.291	15.663	16.200	1.44E-03	2.69
+	2.436	1.425	Locus_72498_Transcript_1_1_Confidence_0.000_Length_1183_6	Extracellular	-	-		17.799	18.165	18.700	18.242	16.624	16.528	16.508	16.523	17.824	3.66E-03	2.69
+	1.244	1.423	Locus_39088_Transcript_1_1_Confidence_0.500_Length_1115_4	Plastid	-			18.842	18.547	18.417	18.026	18.466	15.483	17.983	16.472	16.773	5.70E-02	2.68
+	4.021	1.420	Locus_4198_Transcript_1_1_Confidence_0.000_Length_773_6	Extracellular	S	Lipocalin-like domain		17.818	17.842	17.977	17.279	16.130	16.435	16.652	16.120	16.208	9.53E-05	2.68
+	1.994	1.418	Locus_22709_Transcript_2_2_Confidence_0.333_Length_994_2	Lysosome_Vacuole|Golgi apparatus	-			20.386	21.432	21.108	21.924	20.478	19.379	20.043	19.043	20.029	1.01E-02	2.67
+	5.338	1.416	Locus_25525_Transcript_1_1_Confidence_0.000_Length_2051_3	Plastid	CH	FAD binding		19.988	20.299	20.407	20.396	19.082	18.687	18.864	18.821	18.827	4.59E-06	2.67
+	1.317	1.416	Locus_13134_Transcript_1_1_Confidence_0.000_Length_1131_4	Extracellular	-			15.699	17.126	17.727	17.580	16.346	14.672	16.491	14.794	15.783	4.82E-02	2.67
+	2.178	1.416	Locus_74211_Transcript_1_1_Confidence_0.000_Length_266_3	Extracellular	-			17.481	18.392	18.714	18.690	15.948	17.085	17.195	17.146	17.146	6.64E-03	2.67
+	3.731	1.415	Locus_29858_Transcript_4_5_Confidence_0.500_Length_2070_1	Plastid	-			15.925	16.433	16.214	16.427	14.868	15.049	15.049	14.259	14.948	1.86E-04	2.67
+	2.830	1.414	Locus_41215_Transcript_3_4_Confidence_0.500_Length_289_2	Extracellular	-			19.085	19.593	19.716	19.638	17.867	18.190	18.446	18.602	17.367	1.48E-03	2.66
+	4.001	1.413	Locus_34229_Transcript_1_6_Confidence_0.300_Length_1402_5	Nucleus	H	Involved in chlorophyll biosynthesis. Catalyzes the insertion of magnesium ion into protoporphyrin IX to yield Mg- protoporphyrin IX		22.533	22.245	22.407	22.767	20.835	20.697	21.213	21.412	21.218	9.99E-05	2.66
+	1.656	1.412	Locus_22821_Transcript_1_1_Confidence_0.000_Length_1380_1	Cytoplasm	CI	Acyl-CoA dehydrogenase, N-terminal domain		15.598	16.999	16.861	17.279	15.183	14.580	14.897	15.273	16.425	2.21E-02	2.66
+	3.722	1.411	Locus_35284_Transcript_1_2_Confidence_0.667_Length_2692_6	Nucleus	J	RNA 2-phosphotransferase, Tpt1 _ KptA family		18.517	18.400	18.638	17.848	16.610	16.760	17.021	17.105	17.204	1.90E-04	2.66
+	3.901	1.410	Locus_37498_Transcript_1_1_Confidence_0.000_Length_807_5	Endoplasmic reticulum|Golgi apparatus	U	receptor		17.146	16.311	16.558	16.389	15.236	15.291	15.302	15.221	14.906	1.26E-04	2.66
+	1.757	1.406	Locus_6414_Transcript_1_1_Confidence_0.000_Length_1554_4	Extracellular	-			19.448	18.879	18.717	18.328	18.811	16.954	17.358	16.799	17.260	1.75E-02	2.65
+	2.842	1.405	Locus_24422_Transcript_14_28_Confidence_0.212_Length_6470_3	Nucleus	-			22.587	23.799	23.529	22.776	21.823	21.967	21.891	21.432	21.722	1.44E-03	2.65
+	2.031	1.401	Locus_34691_Transcript_6_8_Confidence_0.273_Length_4671_2	Nucleus	-			21.512	22.161	22.268	22.016	19.711	20.554	20.610	21.710	20.354	9.31E-03	2.64
+	1.417	1.397	Locus_15111_Transcript_1_1_Confidence_0.667_Length_2088_3	Cell membrane	-			17.595	19.450	19.530	19.090	17.251	17.824	17.126	16.734	18.663	3.83E-02	2.63
+	1.210	1.397	Locus_22180_Transcript_3_5_Confidence_0.286_Length_1733_2	Plastid	G	ribulose-bisphosphate carboxylase activity		27.455	27.611	27.666	27.856	26.492	27.071	26.932	26.673	24.085	6.17E-02	2.63
+	1.954	1.394	Locus_79336_Transcript_1_1_Confidence_0.000_Length_766_4	Cytoplasm	O	Prevents misfolding and promotes the refolding and proper assembly of unfolded polypeptides generated under stress conditions		18.379	18.524	18.247	18.297	18.090	16.259	17.270	16.148	17.074	1.11E-02	2.63
+	1.283	1.393	Locus_698_Transcript_2_20_Confidence_0.146_Length_2231_1	Plastid	EG	Triose-phosphate Transporter family		18.842	18.228	18.151	19.064	18.375	16.885	17.830	17.341	15.461	5.21E-02	2.63
+	2.562	1.392	Locus_98_Transcript_1_1_Confidence_0.500_Length_1275_3	Plastid	G	ribulose-phosphate 3-epimerase activity		22.912	24.101	24.217	24.239	22.407	22.835	22.531	22.463	22.143	2.74E-03	2.62
+	1.456	1.392	Locus_24192_Transcript_1_1_Confidence_0.000_Length_2502_6	Golgi apparatus	-			15.302	13.804	13.206	13.256	11.888	12.888	12.441	11.940	13.344	3.50E-02	2.62
+	1.552	1.391	Locus_16884_Transcript_22_25_Confidence_0.207_Length_5350_1	Cytoplasm	-			20.082	19.439	19.425	20.195	19.663	17.195	18.873	18.021	18.218	2.81E-02	2.62
+	4.053	1.389	Locus_53241_Transcript_4_4_Confidence_0.333_Length_1587_2	Extracellular	S	short chain dehydrogenase		20.375	20.601	20.610	20.108	18.983	18.818	19.064	18.824	19.483	8.84E-05	2.62
+	2.444	1.388	Locus_14091_Transcript_2_3_Confidence_0.600_Length_1866_4	Plastid	TH	Predicted protein kinase regulating ubiquinone biosynthesis, ABC1 family		19.921	20.591	20.448	20.195	19.497	18.613	19.433	18.100	18.861	3.59E-03	2.62
+	1.595	1.388	Locus_21929_Transcript_56_70_Confidence_0.064_Length_8649_3	Cytoplasm	-			14.365	15.824	15.483	15.291	13.834	12.993	13.710	13.563	15.167	2.54E-02	2.62
+	2.786	1.387	Locus_33340_Transcript_11_13_Confidence_0.286_Length_7799_4	Cell membrane	TH	Predicted protein kinase regulating ubiquinone biosynthesis, AarF_ABC1_UbiB		16.516	17.520	17.165	16.311	15.853	15.615	15.368	15.451	15.167	1.64E-03	2.62
+	3.565	1.387	Locus_6418_Transcript_44_49_Confidence_0.182_Length_16827_6	Cytoplasm|Nucleus	-			17.297	18.332	18.165	18.032	16.680	16.514	16.477	16.513	16.666	2.72E-04	2.61
+	2.842	1.386	Locus_35108_Transcript_2_2_Confidence_0.000_Length_3618_3	Cytoplasm	C	ATP citrate synthase activity		20.207	21.213	21.359	20.981	19.379	19.553	19.192	19.644	20.002	1.44E-03	2.61
+	2.677	1.386	Locus_2240_Transcript_16_45_Confidence_0.109_Length_2904_2	Nucleus	-			24.101	23.895	24.172	24.670	22.210	22.365	23.095	23.324	23.127	2.10E-03	2.61
+	2.653	1.384	Locus_92978_Transcript_1_1_Confidence_0.000_Length_498_3	Plastid	-	-		14.295	15.316	15.721	15.270	13.425	13.892	13.575	13.948	13.993	2.22E-03	2.61
+	2.072	1.384	Locus_4906_Transcript_1_2_Confidence_0.500_Length_1425_6	Extracellular	-			18.717	19.747	19.892	20.158	18.400	18.591	18.697	18.136	17.400	8.47E-03	2.61
+	2.805	1.382	Locus_30275_Transcript_1_1_Confidence_0.000_Length_1971_1	Plastid	-			16.519	17.680	17.760	17.341	15.691	16.113	15.702	16.208	15.999	1.57E-03	2.61
+	3.145	1.382	Locus_21638_Transcript_4_4_Confidence_0.000_Length_2612_4	Cell membrane	U	ABC-2 type transporter		16.999	17.010	17.375	17.223	15.382	15.435	15.613	16.467	15.954	7.17E-04	2.61
+	2.109	1.381	Locus_16677_Transcript_1_1_Confidence_0.000_Length_2767_3	Cytoplasm	Q PKS	Polyketide Synthase	AT	17.349	17.954	17.971	17.260	16.861	16.238	16.304	15.167	16.694	7.78E-03	2.60
+	1.465	1.380	Locus_4418_Transcript_1_1_Confidence_0.000_Length_1100_1	Plastid	-			15.904	17.156	16.848	16.497	16.081	14.819	15.323	13.853	16.032	3.43E-02	2.60
+	1.546	1.379	Locus_3241_Transcript_19_30_Confidence_0.217_Length_10460_5	Cytoplasm	-			18.242	19.905	20.170	20.242	17.767	18.569	17.624	18.388	18.954	2.85E-02	2.60
+	1.719	1.377	Locus_19014_Transcript_1_1_Confidence_0.000_Length_1478_5	Plastid	S	Glutathione S-transferase, N-terminal domain		17.233	18.256	18.247	17.566	15.768	16.491	15.563	17.105	17.315	1.91E-02	2.60
+	1.709	1.373	Locus_28222_Transcript_1_2_Confidence_1.000_Length_1546_5	Extracellular|Golgi apparatus	S	Encoded by		16.747	16.351	16.234	16.101	15.669	14.432	14.882	13.920	16.023	1.96E-02	2.59
+	2.019	1.372	Locus_24813_Transcript_8_9_Confidence_0.214_Length_2313_5	Mitochondrion	C	succinate-CoA ligase (GDP-forming) activity		16.848	17.937	17.983	17.891	16.453	15.595	16.113	16.078	17.223	9.58E-03	2.59
+	3.237	1.371	Locus_9198_Transcript_1_1_Confidence_0.000_Length_1503_1	Plastid	H	uroporphyrinogen decarboxylase activity		18.396	18.750	18.573	17.792	16.721	16.897	16.932	17.021	17.466	5.80E-04	2.59
+	2.849	1.369	Locus_3904_Transcript_8_9_Confidence_0.167_Length_9629_2	Nucleus	-			20.610	20.932	21.176	20.835	20.029	18.861	19.974	19.444	19.285	1.42E-03	2.58
+	4.592	1.366	Locus_31866_Transcript_4_26_Confidence_0.182_Length_3880_4	Nucleus	-			12.695	13.017	12.942	13.247	11.785	11.512	11.507	11.845	11.399	2.56E-05	2.58
+	3.460	1.362	Locus_76526_Transcript_3_3_Confidence_0.200_Length_766_3	Cytoplasm	-			20.780	20.591	20.458	20.310	18.687	19.226	18.966	19.288	19.699	3.47E-04	2.57
+	1.824	1.360	Locus_19215_Transcript_1_1_Confidence_0.000_Length_1202_1	Lysosome_Vacuole|Golgi apparatus	-			15.240	16.954	17.021	16.966	15.607	15.320	15.247	14.615	15.140	1.50E-02	2.57
+	1.590	1.359	Locus_179_Transcript_2_2_Confidence_0.333_Length_3393_3	Cytoplasm	-	nucleolin		16.373	17.425	17.074	16.070	15.402	14.496	15.316	15.045	16.624	2.57E-02	2.57
+	2.128	1.358	Locus_28039_Transcript_1_1_Confidence_0.500_Length_1194_5	Plastid	-	-		19.666	20.095	19.865	18.870	19.026	17.943	18.283	17.573	18.505	7.44E-03	2.56
+	3.169	1.357	Locus_701_Transcript_1_1_Confidence_0.000_Length_1288_3	Plastid	OU	Endoplasmic Reticulum		17.497	17.842	17.999	17.497	15.877	16.597	15.941	16.734	16.610	6.78E-04	2.56
+	3.966	1.357	Locus_88331_Transcript_1_1_Confidence_0.000_Length_378_1	Cytoplasm	-			18.185	18.450	18.458	18.433	17.417	17.175	17.010	16.533	16.988	1.08E-04	2.56
+	2.358	1.356	Locus_37255_Transcript_1_1_Confidence_0.000_Length_1179_6	Plastid	I	2-C-methyl-D-erythritol 4-phosphate cytidylyltransferase		18.100	19.040	18.902	17.994	16.786	17.375	16.988	16.786	17.830	4.38E-03	2.56
+	4.906	1.356	Locus_15708_Transcript_2_4_Confidence_0.375_Length_4294_6	Cytoplasm|Nucleus	A	EF-hand domain pair		15.669	15.647	15.688	15.763	14.672	14.045	14.288	14.206	14.470	1.24E-05	2.56
+	2.796	1.347	Locus_33048_Transcript_2_2_Confidence_0.000_Length_1646_1	Plastid	P	sulfuric ester hydrolase activity		18.624	19.226	19.288	19.168	18.131	17.270	18.301	17.588	17.358	1.60E-03	2.54
+	1.481	1.347	Locus_44381_Transcript_1_2_Confidence_0.500_Length_1105_6	Plastid	-			19.601	20.448	20.288	20.645	19.946	18.551	19.568	17.580	18.848	3.30E-02	2.54
+	4.602	1.346	Locus_14633_Transcript_3_3_Confidence_0.000_Length_5347_5	Nucleus|Cell membrane	-			16.191	16.290	16.638	16.638	14.975	15.111	15.070	15.389	14.920	2.50E-05	2.54
+	1.825	1.345	Locus_8160_Transcript_2_7_Confidence_0.167_Length_1766_3	Endoplasmic reticulum	-			21.343	20.763	20.288	21.242	20.458	19.153	20.056	19.495	18.659	1.50E-02	2.54
+	2.445	1.345	Locus_42232_Transcript_1_2_Confidence_1.000_Length_1144_4	Plastid	-	-		16.966	17.767	17.855	17.349	16.358	15.750	15.816	15.841	16.932	3.59E-03	2.54
+	1.978	1.345	Locus_53183_Transcript_1_2_Confidence_1.000_Length_714_1	Extracellular	-			19.360	20.276	20.276	20.953	19.211	18.190	18.770	18.663	19.526	1.05E-02	2.54
+	3.718	1.344	Locus_8062_Transcript_3_3_Confidence_0.000_Length_967_6	Mitochondrion	C	Glycerol-3-phosphate dehydrogenase NAD( )		14.464	14.984	14.938	14.887	13.253	13.464	13.302	13.344	14.010	1.91E-04	2.54
+	2.954	1.341	Locus_44580_Transcript_1_2_Confidence_1.000_Length_1089_5	Plastid	M	PPIases accelerate the folding of proteins. It catalyzes the cis-trans isomerization of proline imidic peptide bonds in oligopeptides		21.545	22.365	22.529	22.158	20.458	21.224	20.671	20.601	21.089	1.11E-03	2.53
+	4.071	1.338	Locus_3513_Transcript_4_5_Confidence_0.500_Length_7891_1	Nucleus	-			16.279	16.773	16.799	16.638	14.952	15.480	15.148	15.578	15.262	8.50E-05	2.53
+	1.489	1.337	Locus_8530_Transcript_8_13_Confidence_0.263_Length_7133_6	Cytoplasm	-			15.266	16.420	16.760	14.952	14.229	14.392	14.438	13.911	15.592	3.24E-02	2.53
+	2.612	1.337	Locus_39712_Transcript_1_1_Confidence_0.000_Length_1560_5	Mitochondrion	-			14.533	14.957	14.699	15.057	14.120	13.316	13.633	12.673	13.633	2.44E-03	2.53
+	3.276	1.336	Locus_28040_Transcript_1_1_Confidence_0.000_Length_883_5	Plastid	-	-		18.694	19.493	19.478	19.536	18.105	17.848	18.048	17.573	18.247	5.30E-04	2.52
+	3.445	1.336	Locus_30699_Transcript_2_3_Confidence_0.600_Length_4994_6	Cytoplasm|Nucleus	Z	postsynaptic cytoskeleton organization		15.362	15.467	15.348	15.348	14.399	13.344	14.221	14.120	14.144	3.59E-04	2.52
+	3.290	1.330	Locus_24714_Transcript_2_4_Confidence_0.333_Length_2919_2	Nucleus	J	initiation factor 4E		20.133	20.343	20.133	19.750	18.721	18.599	18.362	18.741	19.377	5.13E-04	2.51
+	1.527	1.329	Locus_36861_Transcript_1_1_Confidence_0.000_Length_1565_3	Endoplasmic reticulum	M	sphingolipid metabolic process		21.016	22.928	22.983	23.232	20.960	20.888	21.082	21.819	21.305	2.97E-02	2.51
+	2.983	1.322	Locus_12284_Transcript_9_22_Confidence_0.116_Length_5534_5	Plastid	E	PFAM Conserved region in glutamate synthase		23.351	24.217	24.268	24.351	22.971	22.573	23.026	22.394	22.658	1.04E-03	2.50
+	1.473	1.321	Locus_24945_Transcript_4_5_Confidence_0.333_Length_825_5	Cytoplasm	U	Signal recognition particle receptor beta subunit		20.207	21.348	21.386	20.619	19.345	18.870	18.940	19.722	20.967	3.37E-02	2.50
+	2.997	1.316	Locus_12050_Transcript_12_41_Confidence_0.063_Length_2976_6	Cytoplasm	I	synthetase		21.706	22.632	22.813	22.580	20.910	20.888	21.236	21.152	21.396	1.01E-03	2.49
+	2.469	1.316	Locus_14871_Transcript_3_3_Confidence_0.250_Length_1012_3	Extracellular	S	EF-hand domain pair		19.946	20.332	20.386	19.899	18.458	18.032	19.141	19.156	19.339	3.39E-03	2.49
+	3.710	1.312	Locus_17242_Transcript_2_3_Confidence_0.500_Length_3340_4	Cytoplasm	H	Catalyzes the 6-electron oxidation of protoporphyrinogen-IX to form protoporphyrin-IX		22.002	21.796	21.995	21.540	20.056	20.835	20.573	20.755	20.386	1.95E-04	2.48
+	2.946	1.312	Locus_45907_Transcript_1_1_Confidence_0.000_Length_1480_2	Mitochondrion	-			14.970	14.520	14.295	14.638	13.385	12.731	13.256	13.189	13.911	1.13E-03	2.48
+	2.301	1.310	Locus_17377_Transcript_16_58_Confidence_0.075_Length_7503_5	Cytoplasm	-			17.043	17.977	18.026	17.891	15.973	16.453	16.410	16.053	17.233	5.00E-03	2.48
+	1.282	1.310	Locus_83146_Transcript_1_1_Confidence_0.000_Length_562_2	Cytoplasm	-			15.001	17.306	17.315	17.223	15.240	15.894	15.144	14.794	15.936	5.22E-02	2.48
+	4.035	1.309	Locus_6260_Transcript_1_1_Confidence_0.500_Length_1187_1	Plastid	-			19.448	19.178	19.265	18.773	17.714	17.760	18.126	18.032	17.652	9.22E-05	2.48
+	4.567	1.307	Locus_4892_Transcript_2_2_Confidence_0.000_Length_867_4	Plastid	-			21.743	21.988	21.995	22.207	20.582	20.448	20.747	20.601	21.002	2.71E-05	2.47
+	1.941	1.306	Locus_57726_Transcript_2_3_Confidence_0.500_Length_2283_4	Nucleus	O	ATPase family associated with various cellular activities (AAA)		22.026	22.507	22.383	22.378	21.082	21.152	21.468	21.623	19.762	1.15E-02	2.47
+	3.473	1.305	Locus_31798_Transcript_2_7_Confidence_0.533_Length_2539_1	Nucleus	KT	thylakoid membrane organization		21.164	20.827	21.108	20.354	19.310	19.699	19.326	19.839	19.615	3.37E-04	2.47
+	2.838	1.304	Locus_48_Transcript_6_8_Confidence_0.429_Length_5384_2	Cytoplasm	-			22.699	23.378	23.480	23.170	21.935	21.248	22.318	21.759	22.127	1.45E-03	2.47
+	2.631	1.304	Locus_2625_Transcript_8_39_Confidence_0.047_Length_2175_5	Cytoplasm	-	erythrocyte membrane associated antigen		21.507	21.960	21.921	21.706	19.850	20.645	19.988	20.850	21.016	2.34E-03	2.47
+	5.033	1.303	Locus_82927_Transcript_1_2_Confidence_1.000_Length_1684_5	Lysosome_Vacuole	-			18.037	18.260	18.110	18.489	17.053	16.811	16.721	17.021	16.999	9.26E-06	2.47
+	4.136	1.303	Locus_89969_Transcript_1_1_Confidence_0.000_Length_1089_1	Cytoplasm	G	3-carboxymuconate cyclase		17.425	18.021	18.005	17.687	16.356	16.605	16.221	16.680	16.545	7.31E-05	2.47
+	3.864	1.303	Locus_21231_Transcript_1_1_Confidence_0.000_Length_1151_3	Mitochondrion	H	uroporphyrinogen decarboxylase activity		20.478	20.636	20.671	20.207	18.920	19.386	19.476	19.347	18.848	1.37E-04	2.47
+	3.227	1.300	Locus_32543_Transcript_4_7_Confidence_0.357_Length_4937_5	Nucleus	C	oxidoreductase activity		20.029	20.536	20.780	20.663	19.156	18.680	19.419	19.230	19.522	5.93E-04	2.46
+	3.560	1.300	Locus_10291_Transcript_4_33_Confidence_0.120_Length_3508_4	Nucleus	O	peroxiredoxin activity		21.759	21.946	21.671	21.823	20.321	20.288	20.663	21.069	20.158	2.75E-04	2.46
+	1.844	1.300	Locus_27052_Transcript_16_16_Confidence_0.120_Length_2362_1	Nucleus	-			17.323	18.573	18.481	18.433	17.288	16.124	16.440	17.074	17.588	1.43E-02	2.46
+	2.508	1.296	Locus_26272_Transcript_1_1_Confidence_0.000_Length_1116_2	Cytoplasm|Lysosome_Vacuole	U	Ras-like GTP-binding protein. Source PGD		18.501	18.349	18.301	17.666	17.610	16.478	17.156	16.824	16.474	3.11E-03	2.46
+	2.307	1.294	Locus_7604_Transcript_3_4_Confidence_0.667_Length_1937_1	Extracellular	-			21.029	21.582	21.531	20.763	20.610	19.491	20.183	20.069	19.308	4.94E-03	2.45
+	2.274	1.292	Locus_23159_Transcript_1_1_Confidence_0.000_Length_1236_3	Extracellular	J	oxidoreductase activity		16.897	18.199	18.279	17.954	15.988	16.707	16.707	16.773	16.523	5.32E-03	2.45
+	2.652	1.287	Locus_79760_Transcript_1_1_Confidence_0.000_Length_944_5	Cytoplasm	QHR	Aldo_keto reductase family		19.040	19.126	19.272	18.940	17.297	18.209	17.288	17.792	18.454	2.23E-03	2.44
+	2.655	1.285	Locus_3093_Transcript_11_14_Confidence_0.273_Length_6050_3	Nucleus	-			21.949	21.928	22.242	21.811	20.108	20.396	20.988	21.422	20.573	2.21E-03	2.44
+	1.023	1.285	Locus_48920_Transcript_2_2_Confidence_0.333_Length_3109_3	Extracellular	-			15.908	18.773	18.848	19.066	17.175	16.773	16.932	16.760	16.680	9.49E-02	2.44
+	4.009	1.283	Locus_31074_Transcript_1_1_Confidence_0.000_Length_1280_1	Plastid	-			20.554	21.121	21.133	20.888	19.360	19.604	19.543	19.932	19.763	9.79E-05	2.43
+	4.168	1.281	Locus_62124_Transcript_1_2_Confidence_1.000_Length_1716_5	Extracellular	IQ	oxidation-reduction process		17.994	17.830	17.943	17.551	16.210	16.526	16.578	16.908	16.522	6.80E-05	2.43
+	1.352	1.279	Locus_4369_Transcript_1_1_Confidence_0.667_Length_6772_3	Nucleus	-			17.780	17.288	17.223	16.734	17.384	15.167	16.373	15.019	15.941	4.44E-02	2.43
+	2.652	1.278	Locus_1455_Transcript_7_9_Confidence_0.125_Length_7212_2	Cytoplasm	O	heat shock		16.747	17.466	17.195	16.126	15.572	15.344	15.836	15.655	15.618	2.23E-03	2.43
+	4.102	1.278	Locus_28626_Transcript_3_5_Confidence_0.250_Length_1190_6	Mitochondrion	-			21.158	21.578	21.684	21.680	20.016	20.016	20.343	20.497	20.365	7.90E-05	2.42
+	3.327	1.278	Locus_19700_Transcript_1_3_Confidence_0.667_Length_2499_3	Plastid	I	4-hydroxy-3-methylbut-2-enyl diphosphate synthase IspG_GcpE		21.396	21.463	21.747	21.910	20.276	19.932	20.121	20.706	20.722	4.71E-04	2.42
+	1.341	1.277	Locus_10787_Transcript_4_4_Confidence_0.000_Length_1109_2	Cytoplasm	Z	Tubulin is the major constituent of microtubules. It binds two moles of GTP, one at an exchangeable site on the beta chain and one at a non-exchangeable site on the alpha chain		19.021	20.133	20.253	20.619	19.161	18.100	18.349	18.021	20.016	4.56E-02	2.42
+	3.801	1.276	Locus_30320_Transcript_1_1_Confidence_0.000_Length_1197_5	Cytoplasm|Nucleus	-			16.177	16.010	15.831	15.745	14.419	14.925	14.638	15.010	14.330	1.58E-04	2.42
+	1.166	1.275	Locus_24855_Transcript_4_4_Confidence_0.333_Length_1620_1	Cytoplasm	C	electron transfer activity		20.628	20.365	20.564	21.680	20.507	19.377	20.437	19.429	17.920	6.83E-02	2.42
+	4.003	1.274	Locus_94415_Transcript_1_1_Confidence_0.000_Length_404_6	Cytoplasm	-			17.126	16.954	16.908	17.251	15.745	15.557	15.705	16.284	15.641	9.93E-05	2.42
+	1.823	1.274	Locus_77016_Transcript_1_1_Confidence_0.000_Length_578_2	Cytoplasm	-			16.517	16.966	16.954	17.818	16.445	14.848	15.901	15.539	16.218	1.50E-02	2.42
+	4.732	1.274	Locus_13182_Transcript_10_11_Confidence_0.474_Length_11466_1	Cytoplasm|Nucleus	-			15.686	15.799	15.778	15.362	14.358	14.483	14.198	14.621	14.251	1.86E-05	2.42
+	5.002	1.272	Locus_10218_Transcript_2_2_Confidence_0.000_Length_2733_6	Plastid	O	serine-type exopeptidase activity		12.834	12.969	12.777	12.847	11.736	11.727	NaN	11.436	11.441	9.96E-06	2.42
+	2.134	1.272	Locus_72879_Transcript_1_1_Confidence_0.000_Length_1118_5	Plastid	C	Belongs to the HY2 family		16.594	17.999	18.315	17.914	16.451	16.410	16.638	16.277	16.392	7.34E-03	2.41
+	1.886	1.271	Locus_44282_Transcript_3_3_Confidence_0.000_Length_1185_4	Mitochondrion	C	Belongs to the mitochondrial carrier (TC 2.A.29) family		21.253	22.729	22.935	22.316	20.610	20.796	20.910	21.578	21.293	1.30E-02	2.41
+	2.271	1.271	Locus_746_Transcript_50_56_Confidence_0.065_Length_4840_6	Cytoplasm	-			16.966	17.855	17.673	17.136	16.181	15.563	15.677	16.734	16.526	5.36E-03	2.41
	0.829	1.263	Locus_1945_Transcript_24_84_Confidence_0.039_Length_2144_2	Nucleus	-			15.214	18.270	18.885	18.923	16.576	16.523	16.734	16.548	16.415	1.48E-01	2.40
+	1.959	1.262	Locus_72414_Transcript_1_3_Confidence_0.600_Length_3938_1	Plastid	P	Methionine gamma-lyase		16.773	16.513	16.734	16.897	15.375	15.575	15.578	16.400	14.405	1.10E-02	2.40
+	1.827	1.261	Locus_22643_Transcript_1_7_Confidence_0.300_Length_4317_6	Nucleus	-			20.645	22.029	22.285	22.276	20.995	20.427	20.375	20.082	20.858	1.49E-02	2.40
+	1.056	1.261	Locus_14845_Transcript_25_27_Confidence_0.196_Length_7825_3	Cytoplasm	-			16.848	17.536	17.288	17.085	15.778	16.154	14.952	14.858	17.897	8.80E-02	2.40
+	1.542	1.261	Locus_4365_Transcript_4_12_Confidence_0.222_Length_2365_1	Cytoplasm	-			16.195	18.185	18.481	17.288	16.154	16.107	16.240	16.483	16.399	2.87E-02	2.40
+	2.663	1.260	Locus_56535_Transcript_1_1_Confidence_0.000_Length_1119_3	Cytoplasm|Nucleus	-			17.450	17.855	17.474	17.242	16.747	15.464	16.268	16.270	16.475	2.17E-03	2.40
+	2.156	1.260	Locus_15669_Transcript_9_12_Confidence_0.308_Length_3419_6	Nucleus	R	GTP-ase		18.870	19.382	19.345	19.146	18.100	17.497	17.652	17.433	18.946	6.99E-03	2.39
+	3.177	1.259	Locus_64809_Transcript_1_2_Confidence_0.500_Length_1489_3	Nucleus	-			21.739	22.514	22.755	22.598	20.910	21.158	21.259	21.343	21.043	6.65E-04	2.39
+	4.223	1.259	Locus_74066_Transcript_1_1_Confidence_0.000_Length_770_1	Cytoplasm	P	3(2),5-bisphosphate nucleotidase activity		19.856	20.299	20.487	20.288	18.824	19.126	19.178	18.957	18.783	5.99E-05	2.39
+	1.711	1.259	Locus_6095_Transcript_42_58_Confidence_0.124_Length_12238_6	Cytoplasm	-			19.988	21.248	21.348	21.482	19.323	19.317	19.822	19.638	20.689	1.94E-02	2.39
+	2.509	1.258	Locus_4469_Transcript_58_76_Confidence_0.059_Length_8806_3	Cytoplasm	-			19.704	20.663	20.788	20.056	18.836	18.943	19.283	18.652	19.507	3.09E-03	2.39
+	1.234	1.258	Locus_44478_Transcript_1_1_Confidence_0.000_Length_2900_4	Nucleus	O	Belongs to the peptidase S16 family		13.948	15.880	15.514	16.275	14.666	13.666	14.036	13.412	14.952	5.84E-02	2.39
+	0.993	1.258	Locus_23005_Transcript_14_43_Confidence_0.140_Length_7075_6	Nucleus	-			18.642	19.421	19.413	19.719	17.610	17.315	16.885	18.315	20.082	1.02E-01	2.39
+	4.562	1.257	Locus_29589_Transcript_1_1_Confidence_0.000_Length_1045_2	Extracellular	-			19.601	20.002	19.932	19.524	18.433	18.319	18.714	18.610	18.462	2.74E-05	2.39
+	2.322	1.257	Locus_38313_Transcript_1_1_Confidence_0.500_Length_1496_4	Cytoplasm	-			19.026	20.265	20.375	19.454	18.323	18.824	18.310	18.721	18.437	4.77E-03	2.39
+	1.137	1.257	Locus_10067_Transcript_3_10_Confidence_0.333_Length_2639_1	Cytoplasm	J	large subunit ribosomal protein		18.204	19.859	20.310	19.689	18.450	17.450	18.873	17.270	19.251	7.30E-02	2.39
+	2.981	1.257	Locus_38240_Transcript_1_1_Confidence_0.000_Length_1030_5	Plastid	-	-		20.218	20.780	20.953	20.645	19.377	19.622	19.638	18.750	19.573	1.05E-03	2.39
+	2.253	1.253	Locus_9786_Transcript_2_2_Confidence_0.250_Length_1970_4	Nucleus	J	positive regulation of translational fidelity		21.417	21.917	22.265	22.186	20.095	20.554	20.365	21.427	21.022	5.58E-03	2.38
+	3.118	1.253	Locus_23552_Transcript_3_4_Confidence_0.429_Length_7177_5	Nucleus	C	Fumarase C C-terminus		19.635	20.265	20.218	20.554	18.796	18.683	18.670	19.281	19.146	7.62E-04	2.38
+	3.020	1.253	Locus_1629_Transcript_1_1_Confidence_0.000_Length_1128_5	Cytoplasm	-			13.200	13.142	13.358	14.001	12.558	12.282	12.189	12.093	11.740	9.54E-04	2.38
+	2.918	1.249	Locus_3473_Transcript_3_3_Confidence_0.000_Length_3863_5	Cytoplasm	Q PKS	polyketide synthase	single KS	18.379	18.700	18.481	18.577	17.830	16.999	16.861	17.010	17.727	1.21E-03	2.38
+	3.151	1.249	Locus_227_Transcript_34_145_Confidence_0.020_Length_1700_4	Cytoplasm	-			21.641	21.601	21.610	21.714	20.375	19.796	20.772	20.827	20.195	7.06E-04	2.38
+	3.236	1.248	Locus_22129_Transcript_1_2_Confidence_0.667_Length_2928_2	Endoplasmic reticulum	O	CAAX prenyl protease N-terminal, five membrane helices		18.750	19.061	18.754	19.448	18.209	17.433	17.842	17.747	17.543	5.81E-04	2.38
+	2.538	1.248	Locus_3588_Transcript_1_3_Confidence_0.667_Length_1703_4	Plastid	-			17.458	18.059	18.199	18.016	16.680	15.873	16.999	16.999	16.873	2.90E-03	2.38
+	3.456	1.247	Locus_40_Transcript_10_19_Confidence_0.400_Length_13676_3	Cytoplasm	-			19.960	20.218	20.146	20.265	18.845	18.836	19.204	19.260	18.354	3.50E-04	2.37
+	3.999	1.245	Locus_22898_Transcript_1_1_Confidence_0.000_Length_4879_3	Cytoplasm	-			18.251	19.024	18.821	18.652	17.409	17.270	17.392	17.573	17.566	1.00E-04	2.37
+	1.678	1.240	Locus_16515_Transcript_1_2_Confidence_1.000_Length_1284_2	Extracellular	S	Methyltransferase domain		18.270	19.148	19.547	19.308	17.323	17.409	17.747	18.983	17.680	2.10E-02	2.36
+	4.423	1.240	Locus_62482_Transcript_4_5_Confidence_0.400_Length_7159_4	Nucleus	C	dihydrolipoyl dehydrogenase activity		15.635	15.975	16.152	16.062	14.773	14.699	14.412	14.868	14.829	3.78E-05	2.36
+	2.687	1.240	Locus_49886_Transcript_1_1_Confidence_0.000_Length_1932_6	Plastid	J	Histidyl-tRNA synthetase		18.292	18.195	18.734	18.110	17.165	16.747	17.242	17.734	16.578	2.06E-03	2.36
+	3.331	1.238	Locus_35929_Transcript_1_1_Confidence_0.000_Length_1020_5	Plastid	F	Nucleoside diphosphate kinase		18.818	19.048	19.249	18.799	17.645	18.251	17.920	17.358	17.528	4.67E-04	2.36
+	1.918	1.238	Locus_20652_Transcript_2_2_Confidence_0.333_Length_1729_6	Nucleus	-			19.468	19.692	19.844	20.310	19.226	18.617	19.235	17.767	18.110	1.21E-02	2.36
+	1.903	1.235	Locus_14402_Transcript_1_3_Confidence_0.667_Length_1747_5	Mitochondrion	P	Peroxidase		21.183	22.468	22.412	22.643	20.988	20.375	20.706	21.568	21.069	1.25E-02	2.35
+	3.927	1.235	Locus_22829_Transcript_1_1_Confidence_0.000_Length_3011_5	Lysosome_Vacuole	-			17.116	17.727	17.920	17.466	16.334	16.298	16.412	16.399	16.169	1.18E-04	2.35
+	2.642	1.234	Locus_33701_Transcript_3_3_Confidence_0.200_Length_3414_2	Nucleus	-			14.897	14.957	14.758	15.295	14.183	13.115	13.477	14.259	13.677	2.28E-03	2.35
+	3.063	1.234	Locus_7281_Transcript_1_5_Confidence_0.286_Length_3902_1	Mitochondrion	J	tRNA N-acetyltransferase activity		20.497	20.645	20.811	21.201	19.345	19.274	19.290	19.833	20.029	8.66E-04	2.35
+	2.890	1.233	Locus_34600_Transcript_1_2_Confidence_0.750_Length_2288_5	Plastid	-			15.973	16.368	16.240	16.492	14.882	15.010	14.514	15.074	15.696	1.29E-03	2.35
+	2.776	1.233	Locus_64207_Transcript_1_1_Confidence_0.000_Length_1228_2	Cytoplasm	-			14.887	15.087	14.819	14.897	14.062	13.666	13.783	14.053	12.884	1.68E-03	2.35
+	2.494	1.229	Locus_7972_Transcript_10_11_Confidence_0.300_Length_4059_2	Cytoplasm	-			19.360	20.029	20.253	19.835	18.319	18.425	18.223	19.040	19.192	3.20E-03	2.34
+	2.202	1.228	Locus_22363_Transcript_2_2_Confidence_0.250_Length_3416_4	Nucleus	-			22.490	23.064	23.365	23.378	21.427	21.641	21.928	22.706	21.531	6.28E-03	2.34
+	2.205	1.228	Locus_32541_Transcript_1_1_Confidence_0.000_Length_1370_3	Plastid	I	1-acylglycerol-3-phosphate O-acyltransferase activity		20.299	20.619	20.731	20.343	18.830	19.588	19.072	20.158	18.704	6.23E-03	2.34
+	2.121	1.227	Locus_2668_Transcript_1_2_Confidence_0.667_Length_1455_1	Nucleus	-			18.524	19.437	19.341	19.051	18.767	17.279	17.754	17.714	17.792	7.56E-03	2.34
+	1.885	1.227	Locus_10067_Transcript_3_10_Confidence_0.333_Length_2639_3	Nucleus	J	large subunit ribosomal protein		19.151	20.448	20.680	20.437	18.405	19.053	19.035	18.737	19.530	1.30E-02	2.34
+	1.648	1.226	Locus_69004_Transcript_2_3_Confidence_0.400_Length_1449_6	Plastid	-			14.747	15.726	15.986	15.666	13.721	14.175	13.892	14.273	15.464	2.25E-02	2.34
+	4.303	1.224	Locus_19006_Transcript_1_2_Confidence_1.000_Length_2438_6	Plastid	P	Dicarboxylate transporter 2.1, chloroplastic-like		20.310	20.310	20.310	20.507	19.435	18.937	19.405	18.974	18.923	4.98E-05	2.34
+	2.408	1.224	Locus_8025_Transcript_1_1_Confidence_0.000_Length_956_5	Plastid	Q	Dehydrogenase reductase (SDR family) member 7B		17.349	18.396	18.384	17.588	16.542	16.249	16.836	17.116	16.786	3.91E-03	2.34
+	3.469	1.223	Locus_23057_Transcript_4_4_Confidence_0.333_Length_3234_5	Extracellular	E	metalloaminopeptidase activity		17.233	17.010	17.392	17.279	15.851	15.973	15.801	15.794	16.610	3.40E-04	2.33
+	2.841	1.220	Locus_26799_Transcript_1_1_Confidence_0.000_Length_910_5	Cytoplasm	C	ATP synthase (E_31 kDa) subunit		20.689	20.610	20.772	20.697	20.056	18.897	19.744	19.108	19.556	1.44E-03	2.33
+	2.257	1.218	Locus_39059_Transcript_1_1_Confidence_0.000_Length_1518_3	Plastid	U	Mitochondrial carrier protein		18.580	18.371	18.450	18.190	16.943	17.673	17.332	17.680	16.271	5.53E-03	2.33
+	1.715	1.216	Locus_16606_Transcript_1_1_Confidence_0.000_Length_804_1	Extracellular	-			22.417	21.601	22.022	22.422	21.253	21.224	21.189	21.213	19.617	1.93E-02	2.32
+	2.331	1.216	Locus_25965_Transcript_1_1_Confidence_0.000_Length_1088_4	Extracellular	-			22.348	22.053	21.949	21.108	20.396	20.417	20.354	20.939	21.139	4.67E-03	2.32
+	3.404	1.215	Locus_32565_Transcript_1_1_Confidence_0.000_Length_1640_2	Cytoplasm	D	RNA-binding protein mei2 homologue		15.087	15.545	15.554	14.858	13.844	14.152	13.752	14.273	14.206	3.95E-04	2.32
+	3.847	1.215	Locus_1182_Transcript_1_2_Confidence_1.000_Length_2176_3	Cytoplasm	-	kinase_phosphatase		17.520	17.836	17.943	17.824	16.932	16.171	16.652	16.624	16.448	1.42E-04	2.32
+	2.390	1.215	Locus_21044_Transcript_1_2_Confidence_1.000_Length_1077_6	Plastid	-			19.409	19.272	19.294	18.554	18.554	17.279	17.937	17.773	18.043	4.07E-03	2.32
+	2.307	1.214	Locus_22816_Transcript_1_1_Confidence_0.000_Length_1504_4	Lysosome_Vacuole|Golgi apparatus	-			17.270	18.470	18.754	18.110	17.021	16.707	17.136	17.085	16.734	4.94E-03	2.32
+	4.516	1.213	Locus_61685_Transcript_1_1_Confidence_0.000_Length_1246_3	Endoplasmic reticulum	G	UDP-glucose glycoprotein glucosyltransferase		14.814	14.710	15.001	14.747	13.655	13.901	13.358	13.710	13.399	3.05E-05	2.32
+	4.740	1.212	Locus_28271_Transcript_1_1_Confidence_0.500_Length_2413_4	Plastid	Q	iron ion binding		21.386	21.540	21.545	21.473	20.158	20.016	20.230	20.610	20.354	1.82E-05	2.32
+	2.582	1.212	Locus_61515_Transcript_1_1_Confidence_0.000_Length_656_5	Cytoplasm	-			20.517	21.095	21.253	21.842	20.108	19.597	19.892	20.069	20.158	2.62E-03	2.32
+	5.084	1.212	Locus_87830_Transcript_1_1_Confidence_0.000_Length_848_3	Mitochondrion	-	-		20.288	20.591	20.636	20.582	19.066	19.276	19.468	19.354	19.398	8.24E-06	2.32
+	2.529	1.212	Locus_47555_Transcript_2_3_Confidence_0.500_Length_7476_5	Cytoplasm	O	metalloendopeptidase activity		20.056	20.218	20.265	20.029	18.100	19.045	18.770	19.373	19.362	2.96E-03	2.32
+	1.595	1.211	Locus_31062_Transcript_2_4_Confidence_0.167_Length_1496_1	Nucleus	-			16.520	14.592	14.887	14.858	14.477	13.742	14.045	13.563	14.191	2.54E-02	2.32
+	4.217	1.210	Locus_45503_Transcript_1_1_Confidence_0.000_Length_1066_3	Extracellular	-			18.446	18.536	18.783	18.513	17.358	17.126	17.323	17.214	17.773	6.06E-05	2.31
+	2.343	1.210	Locus_11456_Transcript_1_1_Confidence_0.000_Length_4060_2	Extracellular	-			21.619	22.861	22.803	22.318	21.338	21.587	21.158	20.780	21.089	4.54E-03	2.31
	0.829	1.210	Locus_1553_Transcript_8_16_Confidence_0.158_Length_3372_3	Cytoplasm	-			17.279	17.861	17.573	17.384	16.576	15.644	15.929	14.778	18.642	1.48E-01	2.31
+	2.185	1.209	Locus_41841_Transcript_1_1_Confidence_0.000_Length_1483_3	Extracellular	S	Choline_ethanolamine kinase		16.721	17.610	17.734	17.323	16.786	16.150	16.349	15.927	15.477	6.54E-03	2.31
+	1.836	1.207	Locus_15938_Transcript_19_27_Confidence_0.302_Length_15322_6	Cytoplasm|Nucleus	-			18.270	19.343	19.564	18.620	17.204	17.175	17.954	18.301	18.074	1.46E-02	2.31
+	1.441	1.205	Locus_23515_Transcript_4_4_Confidence_0.200_Length_2523_5	Endoplasmic reticulum	S	apoptotic process		14.809	14.901	15.195	14.925	13.372	13.358	12.806	14.053	15.171	3.62E-02	2.31
+	1.855	1.204	Locus_34071_Transcript_1_1_Confidence_0.000_Length_1875_2	Mitochondrion	-			16.799	18.292	17.949	18.100	16.885	15.936	16.799	16.318	16.966	1.40E-02	2.30
+	2.235	1.204	Locus_8671_Transcript_1_1_Confidence_0.000_Length_1077_1	Extracellular	S	Peptide methionine sulfoxide reductase		18.341	19.663	19.821	19.221	17.861	17.994	18.384	18.016	18.032	5.82E-03	2.30
+	2.086	1.204	Locus_57207_Transcript_1_7_Confidence_0.364_Length_3276_4	Plastid	-			21.310	21.550	21.412	20.242	19.367	20.095	19.721	20.043	20.396	8.20E-03	2.30
+	1.386	1.204	Locus_35320_Transcript_1_2_Confidence_1.000_Length_1657_5	Cytoplasm	O	26S protease regulatory subunit 6A-A. Source PGD		18.917	19.664	19.755	19.190	17.805	17.786	17.375	18.260	19.661	4.11E-02	2.30
	0.451	1.204	Locus_680_Transcript_3_4_Confidence_0.429_Length_14289_5	Cytoplasm	-			16.105	16.848	16.848	16.786	16.407	17.513	16.089	11.355	15.851	3.54E-01	2.30
+	1.106	1.203	Locus_12654_Transcript_3_3_Confidence_0.167_Length_1238_5	Mitochondrion	K	cold shock protein		15.927	16.307	15.952	16.038	14.526	14.502	14.221	14.144	16.873	7.83E-02	2.30
+	1.643	1.201	Locus_20714_Transcript_6_9_Confidence_0.480_Length_6728_4	Cytoplasm	C	succinyl-CoA synthetase beta subunit [EC:6.2.1.4 6.2.1.5]		20.195	21.043	21.108	21.610	19.429	19.373	19.588	19.638	20.910	2.28E-02	2.30
+	1.941	1.200	Locus_16070_Transcript_30_43_Confidence_0.188_Length_9004_5	Cytoplasm	-			19.974	19.362	19.226	19.064	18.911	17.458	18.190	17.786	18.687	1.15E-02	2.30
+	2.554	1.195	Locus_6835_Transcript_1_2_Confidence_1.000_Length_1230_6	Extracellular	S	Protein of unknown function (DUF861)		19.173	19.345	19.495	19.375	18.010	18.577	17.638	18.792	17.741	2.79E-03	2.29
+	2.873	1.194	Locus_85_Transcript_1_2_Confidence_1.000_Length_513_6	Cytoplasm	-			13.316	12.937	12.779	12.377	11.688	11.593	11.415	11.420	12.174	1.34E-03	2.29
+	2.208	1.192	Locus_21045_Transcript_2_4_Confidence_0.333_Length_2132_4	Nucleus	-			21.587	22.066	21.792	21.512	20.396	20.310	20.108	20.375	21.545	6.19E-03	2.28
+	2.083	1.191	Locus_57533_Transcript_1_1_Confidence_0.000_Length_716_6	Extracellular	S	Protein of unknown function (DUF861)		17.920	18.996	18.911	18.090	16.721	17.914	17.136	17.375	17.297	8.27E-03	2.28
+	1.451	1.191	Locus_25494_Transcript_1_1_Confidence_0.000_Length_884_4	Extracellular|Plastid	-			15.198	16.666	16.760	15.786	15.630	14.425	15.425	14.152	14.929	3.54E-02	2.28
+	1.845	1.189	Locus_30289_Transcript_1_1_Confidence_0.000_Length_1090_2	Plastid	S	Domain of unknown function (DUF4399)		21.321	22.082	22.224	22.198	20.146	20.526	20.731	20.628	21.807	1.43E-02	2.28
+	3.339	1.189	Locus_30513_Transcript_1_2_Confidence_1.000_Length_1284_3	Plastid	-			16.300	16.747	16.811	16.313	15.470	15.107	15.649	14.975	15.569	4.58E-04	2.28
+	3.226	1.183	Locus_86621_Transcript_1_1_Confidence_0.000_Length_1054_4	Endoplasmic reticulum	DZ	GTP binding		16.638	17.384	17.425	17.392	16.070	16.120	16.309	15.885	15.750	5.94E-04	2.27
+	2.390	1.181	Locus_3222_Transcript_25_26_Confidence_0.122_Length_6993_6	Nucleus	-			20.939	21.910	22.089	21.468	20.121	20.108	20.354	20.865	20.654	4.07E-03	2.27
+	2.185	1.180	Locus_28415_Transcript_1_2_Confidence_1.000_Length_4031_3	Cytoplasm	Q	dnaJ or HSP		17.358	17.842	17.799	17.315	15.739	16.552	16.253	17.251	16.195	6.53E-03	2.27
+	1.954	1.179	Locus_13842_Transcript_1_1_Confidence_0.000_Length_1519_5	Plastid	J	GTP binding		17.767	19.018	18.855	18.059	17.242	16.694	17.233	17.902	17.156	1.11E-02	2.26
+	1.188	1.175	Locus_15465_Transcript_2_15_Confidence_0.125_Length_1190_5	Extracellular	O	peroxiredoxin activity		20.917	22.049	21.981	20.628	19.877	19.021	20.573	21.321	20.299	6.48E-02	2.26
+	2.687	1.175	Locus_20260_Transcript_1_1_Confidence_0.000_Length_2755_5	Nucleus	-			19.059	18.528	18.528	18.032	17.306	17.450	17.074	17.105	17.873	2.06E-03	2.26
+	2.871	1.175	Locus_12840_Transcript_1_1_Confidence_0.000_Length_2964_3	Plastid	J	leucyl-tRNA aminoacylation		19.946	20.747	20.654	20.902	19.755	19.082	19.429	19.478	19.195	1.35E-03	2.26
	0.752	1.174	Locus_813_Transcript_10_18_Confidence_0.280_Length_3745_4	Cytoplasm	-			18.799	19.244	20.253	20.354	17.306	18.354	17.358	18.694	20.731	1.77E-01	2.26
+	3.641	1.173	Locus_12193_Transcript_1_1_Confidence_0.000_Length_1484_2	Extracellular	-			19.444	19.116	18.985	18.897	17.932	17.792	17.760	17.811	18.392	2.28E-04	2.25
+	3.903	1.170	Locus_13000_Transcript_2_3_Confidence_0.500_Length_1043_1	Cytoplasm	I	Enoyl-CoA hydratase		17.908	17.721	17.638	17.760	16.988	16.443	16.638	16.652	16.212	1.25E-04	2.25
+	1.991	1.169	Locus_16070_Transcript_30_43_Confidence_0.188_Length_9004_4	Cytoplasm	-			13.783	13.948	14.330	13.763	13.156	13.344	12.399	11.884	13.150	1.02E-02	2.25
+	1.316	1.169	Locus_23058_Transcript_1_1_Confidence_0.000_Length_977_1	Cytoplasm	O	glutathione transferase activity		18.899	17.602	17.260	16.520	16.666	16.966	15.943	16.432	16.001	4.83E-02	2.25
+	3.700	1.169	Locus_1294_Transcript_1_1_Confidence_0.000_Length_2528_3	Plastid	J	Is required not only for elongation of protein synthesis but also for the initiation of all mRNA translation through initiator tRNA(fMet) aminoacylation		20.468	21.101	21.133	20.827	19.892	19.489	19.763	19.877	19.545	2.00E-04	2.25
+	1.555	1.168	Locus_24437_Transcript_3_5_Confidence_0.714_Length_1047_2	Mitochondrion	U	SecE_Sec61-gamma subunits of protein translocation complex		16.304	16.320	16.210	16.081	15.019	14.280	14.726	14.819	16.459	2.79E-02	2.25
+	1.961	1.167	Locus_81104_Transcript_1_1_Confidence_0.500_Length_703_4	Mitochondrion	J	Located at the top of the head of the 30S subunit, it contacts several helices of the 16S rRNA. In the 70S ribosome it contacts the 23S rRNA (bridge B1a) and protein L5 of the 50S subunit (bridge B1b), connecting the 2 subunits		19.249	19.932	19.946	19.417	17.687	18.247	18.319	18.861	19.230	1.09E-02	2.25
+	2.014	1.167	Locus_59124_Transcript_1_1_Confidence_0.000_Length_1428_3	Endoplasmic reticulum	I	Phosphate acyltransferases		17.384	18.558	18.454	17.966	16.734	16.734	16.356	17.392	17.400	9.68E-03	2.25
+	3.092	1.167	Locus_25198_Transcript_1_1_Confidence_0.000_Length_887_4	Plastid	-			19.100	18.867	19.151	18.362	17.694	17.384	18.121	17.617	17.700	8.09E-04	2.25
+	2.509	1.167	Locus_4985_Transcript_1_2_Confidence_0.667_Length_3917_5	Endoplasmic reticulum	-			19.306	19.827	19.772	19.932	18.450	18.833	18.256	18.005	19.168	3.10E-03	2.24
+	3.338	1.166	Locus_57742_Transcript_1_1_Confidence_0.000_Length_1300_1	Plastid	-			17.195	16.897	16.734	16.367	15.496	15.316	15.806	15.848	15.691	4.59E-04	2.24
+	1.444	1.165	Locus_48197_Transcript_1_2_Confidence_1.000_Length_2424_2	Cytoplasm	A	Belongs to the DEAD box helicase family		18.462	19.543	19.400	19.131	17.481	17.780	17.105	18.384	19.095	3.60E-02	2.24
+	2.606	1.165	Locus_37703_Transcript_1_1_Confidence_0.500_Length_1699_2	Mitochondrion	I	3-oxoacid CoA-transferase activity		18.131	18.562	18.617	18.824	17.214	16.747	17.409	17.566	17.908	2.48E-03	2.24
+	2.201	1.163	Locus_1430_Transcript_2_5_Confidence_0.667_Length_4880_1	Cytoplasm	-			19.066	19.560	19.349	18.821	18.328	17.741	18.146	17.306	18.659	6.29E-03	2.24
+	3.250	1.160	Locus_53766_Transcript_1_1_Confidence_0.000_Length_838_5	Cytoplasm	-			16.666	17.043	16.988	16.246	15.688	15.337	15.763	15.745	15.348	5.62E-04	2.23
+	1.553	1.158	Locus_84829_Transcript_1_1_Confidence_0.000_Length_552_1	Mitochondrion	K	RNA polymerase beta subunit		19.413	19.499	19.597	19.988	18.631	18.396	18.770	19.347	17.185	2.80E-02	2.23
+	2.476	1.157	Locus_1901_Transcript_20_26_Confidence_0.167_Length_5380_4	Cytoplasm	-			20.242	20.591	20.582	20.573	19.892	18.717	19.694	18.920	19.476	3.34E-03	2.23
+	1.724	1.157	Locus_13922_Transcript_1_1_Confidence_0.000_Length_1396_5	Extracellular	I	protein ubiquitination		16.511	17.175	16.977	16.999	16.282	15.028	16.601	15.057	15.824	1.89E-02	2.23
+	1.993	1.157	Locus_802_Transcript_13_20_Confidence_0.323_Length_14760_5	Cytoplasm	-			22.299	22.955	22.623	22.580	21.573	20.722	21.253	21.338	22.399	1.02E-02	2.23
+	2.140	1.156	Locus_3908_Transcript_7_9_Confidence_0.214_Length_4495_5	Cytoplasm	-			22.585	23.108	23.125	22.594	21.891	21.526	21.967	20.835	22.265	7.24E-03	2.23
+	2.710	1.153	Locus_24408_Transcript_12_22_Confidence_0.192_Length_4847_1	Cytoplasm	C	NAD-dependent glycerol-3-phosphate dehydrogenase N-terminus		21.628	22.213	21.869	21.043	20.526	20.343	20.468	20.458	20.880	1.95E-03	2.22
	1.039	1.153	Locus_36507_Transcript_1_1_Confidence_0.000_Length_1011_3	Plastid	J	Required for dimerization of active 70S ribosomes into 100S ribosomes in stationary phase		16.503	18.064	18.090	18.064	16.836	15.771	16.015	15.968	18.048	9.14E-02	2.22
+	3.314	1.152	kbrevis_combined_contig_10563_1	Cytoplasm	Q PKS	Multi Domain polyketide synthase PKS	multi domain	19.617	20.056	20.069	19.620	18.808	18.195	18.879	18.635	18.929	4.85E-04	2.22
+	2.481	1.151	Locus_55220_Transcript_5_6_Confidence_0.286_Length_4849_6	Cell membrane	E	serine-type exopeptidase activity		18.528	19.554	19.768	19.253	18.470	18.005	18.237	17.971	17.943	3.30E-03	2.22
+	1.161	1.148	Locus_55375_Transcript_1_1_Confidence_0.500_Length_2319_1	Plastid	H	divinyl chlorophyllide a 8-vinyl-reductase activity		18.371	19.446	19.136	18.833	19.138	17.375	18.161	16.488	17.830	6.91E-02	2.22
+	2.956	1.148	Locus_21058_Transcript_5_9_Confidence_0.333_Length_6039_6	Nucleus	Q PKS	polyketide PKS	multi KS	17.136	17.105	16.897	16.885	16.036	15.595	15.382	15.831	16.445	1.11E-03	2.22
	0.787	1.148	Locus_7412_Transcript_2_2_Confidence_0.333_Length_774_3	Lysosome_Vacuole|Golgi apparatus	-			16.666	16.334	16.582	17.425	16.680	15.806	16.332	16.023	13.180	1.63E-01	2.22
+	1.844	1.144	Locus_35903_Transcript_1_1_Confidence_0.000_Length_1831_5	Plastid	M	1,2-diacylglycerol 3-beta-galactosyltransferase activity		18.737	20.029	20.183	19.919	18.341	18.888	18.645	18.974	18.016	1.43E-02	2.21
+	4.770	1.143	Locus_57998_Transcript_1_2_Confidence_1.000_Length_4843_1	Cytoplasm	CH	FAD binding		20.573	20.873	20.888	20.689	19.489	19.558	19.476	19.901	19.636	1.70E-05	2.21
+	1.449	1.143	Locus_46685_Transcript_1_1_Confidence_0.000_Length_741_6	Cytoplasm|Extracellular	-			18.750	19.832	19.825	20.354	19.421	17.741	18.652	18.136	18.786	3.56E-02	2.21
+	2.200	1.141	Locus_43951_Transcript_1_1_Confidence_0.000_Length_1122_4	Extracellular	-			12.662	12.423	12.401	12.695	11.865	11.366	10.441	11.744	11.603	6.31E-03	2.21
+	3.543	1.140	Locus_25132_Transcript_1_3_Confidence_0.500_Length_6885_1	Nucleus	F	nucleotide catabolic process		18.833	19.218	19.474	19.026	17.811	17.687	18.085	18.265	18.141	2.87E-04	2.20
+	2.666	1.138	Locus_24804_Transcript_31_36_Confidence_0.094_Length_2498_4	Cytoplasm	U	Mitochondrial carrier protein		21.271	22.293	22.186	22.367	21.016	20.835	20.636	21.082	20.888	2.16E-03	2.20
+	2.325	1.133	Locus_45243_Transcript_1_1_Confidence_0.000_Length_1685_6	Cytoplasm	-			14.747	15.382	15.355	15.266	13.975	14.045	13.633	13.752	14.868	4.73E-03	2.19
+	1.520	1.132	Locus_5134_Transcript_1_1_Confidence_0.500_Length_1212_6	Plastid	H	divinyl chlorophyllide a 8-vinyl-reductase activity		21.540	21.101	21.056	20.536	20.517	18.670	20.343	19.862	20.242	3.02E-02	2.19
+	2.949	1.131	Locus_37062_Transcript_1_2_Confidence_0.333_Length_1335_3	Plastid	-			18.233	17.920	18.223	18.223	17.409	16.420	17.323	16.848	17.095	1.13E-03	2.19
+	1.564	1.127	Locus_96102_Transcript_1_1_Confidence_0.000_Length_517_5	Nucleus	-			16.124	17.842	17.707	16.999	16.417	16.008	16.318	15.355	16.105	2.73E-02	2.18
+	2.709	1.127	Locus_7520_Transcript_1_1_Confidence_0.500_Length_1494_6	Plastid	O	glutathione peroxidase activity		16.036	16.375	16.430	16.076	14.814	15.821	15.124	14.752	15.001	1.95E-03	2.18
+	1.772	1.126	Locus_10613_Transcript_7_8_Confidence_0.214_Length_2775_1	Nucleus	S	Endoplasmic reticulum resident protein		18.870	19.388	19.564	19.425	19.110	17.707	18.547	17.458	18.105	1.69E-02	2.18
+	1.293	1.124	Locus_18430_Transcript_14_46_Confidence_0.191_Length_21109_5	Cytoplasm	-			20.253	22.504	22.448	21.999	20.299	20.628	20.842	20.803	20.811	5.09E-02	2.18
+	3.484	1.124	Locus_8375_Transcript_4_12_Confidence_0.222_Length_2366_5	Plastid	S	Protein of unknown function (DUF4079)		21.386	21.743	21.654	22.072	20.780	20.591	20.582	20.207	20.788	3.28E-04	2.18
+	1.210	1.123	Locus_31437_Transcript_1_1_Confidence_0.000_Length_1505_3	Cell membrane	-			17.811	17.126	17.105	18.005	17.566	16.175	17.010	15.952	15.240	6.17E-02	2.18
	0.803	1.122	Locus_5822_Transcript_27_53_Confidence_0.144_Length_9728_6	Cytoplasm	-			22.689	20.386	20.056	19.433	18.638	19.930	19.013	19.792	20.218	1.57E-01	2.18
+	2.266	1.118	Locus_1409_Transcript_76_271_Confidence_0.009_Length_24561_3	Cytoplasm	P	sulfite reductase (ferredoxin) [EC:1.8.7.1]		24.598	24.829	24.834	24.770	23.223	23.643	23.007	24.365	23.958	5.42E-03	2.17
+	4.160	1.118	Locus_71265_Transcript_1_1_Confidence_0.000_Length_721_3	Lysosome_Vacuole	S	transmembrane amino acid transporter (putative sodium-coupled netural amino acid transporter)		19.080	19.173	19.265	19.437	18.156	18.069	18.074	18.470	17.836	6.92E-05	2.17
+	1.947	1.117	Locus_1741_Transcript_17_25_Confidence_0.234_Length_2161_2	Nucleus	J	Belongs to the eukaryotic ribosomal protein eL20 family		19.808	19.624	19.558	19.558	18.214	18.043	18.165	19.604	18.577	1.13E-02	2.17
+	2.276	1.115	Locus_89573_Transcript_1_1_Confidence_0.000_Length_618_5	Plastid	-			17.085	17.233	17.146	16.087	15.348	15.721	15.686	16.001	16.105	5.30E-03	2.17
+	2.371	1.113	Locus_21999_Transcript_9_11_Confidence_0.294_Length_3585_1	Cytoplasm	O	Belongs to the peptidase M16 family		22.778	23.296	23.468	23.504	22.443	21.985	21.935	21.636	22.745	4.25E-03	2.16
+	1.598	1.112	Locus_1297_Transcript_41_45_Confidence_0.011_Length_1735_1	Cytoplasm	-			17.116	17.323	17.297	17.105	16.652	15.028	16.707	15.539	16.564	2.52E-02	2.16
+	3.036	1.110	Locus_28481_Transcript_1_1_Confidence_0.000_Length_1610_3	Cytoplasm	-			13.586	13.514	13.399	12.820	12.005	12.022	12.093	12.605	12.372	9.21E-04	2.16
+	3.445	1.110	Locus_34970_Transcript_1_1_Confidence_0.500_Length_1403_4	Extracellular	-	-		18.802	19.435	19.568	19.593	18.301	18.367	18.283	18.100	18.146	3.59E-04	2.16
+	2.332	1.109	Locus_4051_Transcript_1_2_Confidence_0.750_Length_671_6	Cytoplasm	-			15.358	15.362	15.392	15.652	14.789	13.621	14.379	14.019	14.853	4.66E-03	2.16
+	1.567	1.108	Locus_19198_Transcript_1_2_Confidence_1.000_Length_658_6	Cytoplasm	-	-		19.905	19.369	19.530	19.742	19.360	18.354	19.216	17.543	18.170	2.71E-02	2.16
+	2.170	1.107	Locus_34640_Transcript_6_12_Confidence_0.200_Length_3315_3	Nucleus	-			18.721	18.059	18.260	18.199	17.010	16.721	16.773	17.666	17.842	6.76E-03	2.15
+	3.271	1.103	Locus_18710_Transcript_1_1_Confidence_0.000_Length_1687_2	Mitochondrion	E	Aminotransferase class I and II		19.349	19.783	19.633	19.481	18.613	17.960	18.606	18.786	18.328	5.36E-04	2.15
+	2.101	1.103	Locus_88480_Transcript_2_3_Confidence_0.333_Length_1696_5	Endoplasmic reticulum	E	transferase activity, transferring nitrogenous groups		18.437	19.128	19.898	19.539	17.966	18.279	17.885	18.141	18.470	7.92E-03	2.15
+	1.585	1.102	Locus_62574_Transcript_1_1_Confidence_0.000_Length_759_3	Cytoplasm|Extracellular	G	Glycosyl hydrolase family 3 C-terminal domain		16.747	17.879	17.943	17.767	17.136	16.624	16.198	15.601	16.848	2.60E-02	2.15
+	2.565	1.100	Locus_15296_Transcript_1_1_Confidence_0.000_Length_1542_4	Cytoplasm	-			16.438	16.707	16.908	16.451	14.952	15.598	15.786	16.057	15.236	2.72E-03	2.14
+	4.530	1.100	Locus_8116_Transcript_3_3_Confidence_0.000_Length_1867_3	Cytoplasm|Extracellular	-			16.977	17.214	17.185	17.204	16.275	15.906	15.773	16.195	16.076	2.95E-05	2.14
+	1.179	1.099	Locus_11617_Transcript_35_69_Confidence_0.129_Length_15689_2	Cytoplasm	C	plastic cytochrome b6-f complex iron sulfur protein		19.464	20.610	20.780	21.271	18.792	19.074	18.999	19.656	20.636	6.63E-02	2.14
+	2.039	1.099	Locus_11639_Transcript_1_2_Confidence_0.500_Length_850_1	Plastid	-	-		17.214	18.341	18.442	18.180	16.873	16.707	17.384	16.519	17.242	9.15E-03	2.14
+	1.785	1.099	Locus_25631_Transcript_3_7_Confidence_0.353_Length_3697_2	Cytoplasm	J	One of the primary rRNA binding proteins. Required for association of the 30S and 50S subunits to form the 70S ribosome, for tRNA binding and peptide bond formation. It has been suggested to have peptidyltransferase activity		20.016	20.755	20.974	20.458	18.744	19.223	19.190	19.897	20.207	1.64E-02	2.14
+	2.165	1.098	Locus_16584_Transcript_1_1_Confidence_0.000_Length_777_3	Cytoplasm|Nucleus	L	8-hydroxy-dADP phosphatase activity		16.004	17.233	17.279	17.136	15.824	16.062	15.575	15.610	16.004	6.85E-03	2.14
+	2.028	1.096	Locus_23854_Transcript_2_3_Confidence_0.667_Length_1730_5	Mitochondrion	O	Poly (ADP-ribose) glycohydrolase (PARG)		20.002	19.209	19.251	18.899	18.932	18.433	18.064	17.747	18.048	9.37E-03	2.14
+	3.585	1.095	Locus_37730_Transcript_1_1_Confidence_0.000_Length_2187_6	Extracellular	-			20.218	20.706	20.645	20.056	19.384	19.161	19.131	19.379	19.503	2.60E-04	2.14
+	2.143	1.092	Locus_12318_Transcript_1_1_Confidence_0.000_Length_2085_5	Cell membrane|Lysosome_Vacuole	U	Belongs to the nonaspanin (TM9SF) (TC 9.A.2) family		18.409	19.040	19.175	19.384	17.914	17.595	17.824	17.558	18.659	7.20E-03	2.13
+	2.849	1.091	Locus_37708_Transcript_1_1_Confidence_0.000_Length_1512_5	Extracellular	-			21.458	22.012	21.978	21.412	20.407	20.902	20.417	20.365	21.029	1.42E-03	2.13
+	2.927	1.085	Locus_4050_Transcript_4_5_Confidence_0.556_Length_1519_4	Cytoplasm	J	60s ribosomal protein		20.811	20.507	20.507	20.772	19.988	19.292	19.927	19.487	19.128	1.18E-03	2.12
+	1.448	1.081	Locus_40421_Transcript_1_1_Confidence_0.000_Length_1132_2	Plastid	-	-		20.995	19.888	19.851	19.165	18.562	18.914	18.569	19.742	18.680	3.57E-02	2.12
	0.970	1.081	Locus_55694_Transcript_1_1_Confidence_0.000_Length_668_5	Mitochondrion	-			16.734	18.943	18.659	18.458	16.786	16.666	16.486	17.260	18.388	1.07E-01	2.12
+	1.538	1.079	Locus_3616_Transcript_1_1_Confidence_0.000_Length_1637_4	Plastid	S	Protein of unknown function (DUF1350)		15.688	16.349	16.897	15.644	15.718	14.392	15.630	14.752	14.834	2.90E-02	2.11
+	3.386	1.079	Locus_30079_Transcript_2_4_Confidence_0.200_Length_2528_1	Plastid	-	-		19.347	20.158	20.082	19.919	18.789	18.830	18.963	18.770	18.635	4.11E-04	2.11
	0.915	1.079	Locus_39581_Transcript_1_1_Confidence_0.000_Length_1285_1	Cytoplasm	E	Cys_Met metabolism PLP-dependent enzyme		20.310	22.869	22.827	23.014	20.988	21.596	20.946	21.680	20.671	1.22E-01	2.11
+	2.494	1.078	Locus_60930_Transcript_1_2_Confidence_1.000_Length_3423_6	Plastid	J	amino acids such as valine, to avoid such errors it has two additional distinct tRNA(Ile)-dependent editing activities. One activity is designated as pretransfer editing and involves the hydrolysis of activated Val-AMP. The other activity is designated posttransfer editing and involves deacylation of mischarged Val-tRNA(Ile)		18.617	19.197	19.133	18.547	17.707	17.734	17.659	18.450	17.425	3.20E-03	2.11
+	3.987	1.078	Locus_40786_Transcript_1_1_Confidence_0.500_Length_2186_4	Cytoplasm	I	synthetase		20.207	20.573	20.680	20.407	19.509	19.146	19.297	19.670	19.321	1.03E-04	2.11
+	3.257	1.077	Locus_49114_Transcript_1_1_Confidence_0.000_Length_2072_4	Cytoplasm	E	Cys_Met metabolism PLP-dependent enzyme		17.085	17.367	17.392	17.908	16.249	16.156	16.260	16.588	16.549	5.53E-04	2.11
+	1.528	1.077	Locus_18416_Transcript_1_2_Confidence_1.000_Length_968_2	Extracellular	L	DNA repair protein RadC		20.043	20.407	19.685	20.183	19.402	18.808	19.270	17.824	19.709	2.96E-02	2.11
+	1.604	1.077	Locus_6881_Transcript_5_7_Confidence_0.500_Length_3208_2	Cytoplasm	O	PFAM SPFH domain Band 7 family		19.435	20.573	20.230	20.299	18.656	19.178	18.497	18.902	20.056	2.49E-02	2.11
+	1.252	1.076	Locus_30083_Transcript_1_1_Confidence_0.500_Length_2616_5	Cytoplasm|Nucleus	CH	Belongs to the D-isomer specific 2-hydroxyacid dehydrogenase family		18.413	20.321	20.146	20.507	19.148	18.323	18.700	18.466	19.214	5.60E-02	2.11
+	1.150	1.074	Locus_9543_Transcript_1_1_Confidence_0.000_Length_2100_5	Extracellular	IQ	oxidation-reduction process		18.251	19.292	19.244	19.244	17.332	17.450	17.146	18.547	19.197	7.07E-02	2.10
+	2.284	1.072	Locus_2625_Transcript_8_39_Confidence_0.047_Length_2175_4	Nucleus	-			21.502	21.468	21.468	21.299	19.707	20.427	19.988	21.009	20.680	5.20E-03	2.10
+	1.333	1.068	Locus_65483_Transcript_1_1_Confidence_0.000_Length_1614_1	Lysosome_Vacuole	S	transmembrane amino acid transporter		19.110	18.690	18.894	19.110	18.256	18.136	18.270	18.392	16.363	4.65E-02	2.10
+	3.059	1.067	Locus_14586_Transcript_1_1_Confidence_0.000_Length_2139_2	Plastid	IQ	oxidation-reduction process		15.834	16.015	15.829	15.663	15.348	14.489	14.742	14.451	14.809	8.73E-04	2.10
+	2.418	1.066	Locus_34321_Transcript_1_1_Confidence_0.000_Length_1271_1	Plastid	A	Lysine methyltransferase		16.836	17.095	17.146	16.126	15.554	15.699	15.829	15.428	16.162	3.82E-03	2.09
+	2.429	1.066	Locus_13182_Transcript_10_11_Confidence_0.474_Length_11466_3	Cytoplasm|Nucleus	-			20.755	21.207	20.967	20.722	19.778	19.579	19.640	19.591	20.645	3.73E-03	2.09
+	1.828	1.064	Locus_12939_Transcript_1_1_Confidence_0.000_Length_1769_3	Extracellular	-			17.349	18.336	18.501	18.214	17.489	16.836	17.458	17.064	16.334	1.49E-02	2.09
+	1.329	1.064	Locus_29904_Transcript_1_2_Confidence_0.750_Length_5538_4	Cytoplasm|Nucleus	-			18.677	16.773	16.638	17.116	16.478	16.216	16.610	16.034	15.848	4.69E-02	2.09
+	1.574	1.063	Locus_25546_Transcript_1_1_Confidence_0.000_Length_528_1	Mitochondrion	-			19.043	19.308	19.411	19.932	18.048	17.836	17.897	18.562	19.458	2.67E-02	2.09
+	2.290	1.061	Locus_4470_Transcript_1_2_Confidence_1.000_Length_2086_3	Cytoplasm|Extracellular	-			20.299	19.379	19.074	19.281	18.141	18.520	18.283	18.677	18.617	5.13E-03	2.09
+	1.891	1.060	Locus_621_Transcript_1_1_Confidence_0.000_Length_1201_2	Cytoplasm|Endoplasmic reticulum	Q	all-trans-retinol 13,14-reductase activity		14.897	16.055	16.438	16.066	14.804	14.715	14.451	15.120	14.929	1.28E-02	2.09
	1.135	1.058	Locus_22363_Transcript_2_2_Confidence_0.250_Length_3416_5	Nucleus	-			11.940	13.464	13.451	13.477	11.167	12.180	11.446	12.293	13.036	7.33E-02	2.08
+	2.506	1.056	Locus_15354_Transcript_1_1_Confidence_0.000_Length_2039_2	Plastid	TH	ABC1 family		16.474	17.349	17.367	17.095	16.191	15.604	16.246	15.776	16.259	3.12E-03	2.08
+	3.280	1.054	Locus_92530_Transcript_1_1_Confidence_0.000_Length_362_4	Cytoplasm|Nucleus	O	Belongs to the ClpA ClpB family		18.848	19.092	19.090	19.035	18.323	17.536	18.251	17.767	17.937	5.25E-04	2.08
	1.083	1.053	Locus_87983_Transcript_1_1_Confidence_0.000_Length_337_6	Extracellular	-	-		14.747	15.348	15.545	15.152	13.266	14.419	13.539	13.773	15.729	8.27E-02	2.07
+	1.304	1.049	Locus_23439_Transcript_4_7_Confidence_0.500_Length_1904_1	Cell membrane	U	Belongs to the major facilitator superfamily. Sugar transporter (TC 2.A.1.1) family		16.116	14.672	14.539	14.638	14.683	13.731	13.814	13.164	14.316	4.96E-02	2.07
+	2.506	1.049	Locus_27524_Transcript_1_2_Confidence_0.750_Length_5301_2	Cytoplasm	-			16.638	17.551	17.481	17.536	16.387	15.968	15.964	16.395	16.549	3.12E-03	2.07
+	2.203	1.048	Locus_37335_Transcript_1_4_Confidence_0.250_Length_1339_2	Nucleus	K	DNA-dependent RNA polymerase catalyzes the transcription of DNA into RNA using the four ribonucleoside triphosphates as substrates		15.856	16.295	16.300	16.420	14.970	14.877	15.195	16.008	14.799	6.27E-03	2.07
+	2.442	1.047	Locus_43845_Transcript_1_4_Confidence_0.500_Length_1740_1	Cytoplasm|Extracellular	S	O-methyltransferase		17.021	17.932	17.908	17.747	17.043	16.311	16.694	16.666	16.311	3.61E-03	2.07
+	1.967	1.046	Locus_1303_Transcript_1_1_Confidence_0.000_Length_2513_5	Plastid	H	Catalyzes the acyloin condensation reaction between C atoms 2 and 3 of pyruvate and glyceraldehyde 3-phosphate to yield 1-deoxy-D-xylulose-5-phosphate (DXP)		18.697	19.649	19.711	19.468	18.005	18.256	17.920	19.024	18.470	1.08E-02	2.07
	0.865	1.046	Locus_41507_Transcript_1_1_Confidence_0.500_Length_4850_5	Nucleus	-			14.563	16.327	16.448	16.377	14.128	14.938	13.920	15.148	16.279	1.36E-01	2.06
+	3.851	1.045	Locus_23584_Transcript_2_2_Confidence_0.000_Length_1270_1	Extracellular	-	-		18.980	19.247	19.214	18.697	18.032	17.824	18.256	17.914	17.920	1.41E-04	2.06
+	2.612	1.045	kbrevis_combined_contig_30632_frame3r	Cytoplasm	Q PKS	polyketide synthase KS domain	single KS	15.298	15.811	15.613	15.348	13.984	14.672	14.111	14.848	14.747	2.44E-03	2.06
+	2.753	1.044	Locus_23299_Transcript_1_1_Confidence_0.000_Length_1694_1	Cytoplasm	-	-		17.914	18.635	18.554	18.437	17.332	17.064	16.999	17.638	17.673	1.77E-03	2.06
+	3.684	1.043	Locus_18734_Transcript_1_1_Confidence_0.000_Length_2570_4	Cytoplasm	-			18.037	18.602	18.687	18.645	17.566	17.358	17.392	17.332	17.602	2.07E-04	2.06
+	1.927	1.041	Locus_25749_Transcript_7_25_Confidence_0.113_Length_2593_6	Cytoplasm	S	Domain of unknown function (DUF1995)		21.811	21.831	21.964	21.375	20.121	20.242	20.582	21.417	21.158	1.18E-02	2.06
	0.739	1.041	Locus_1363_Transcript_17_95_Confidence_0.055_Length_5605_4	Cytoplasm	C	Flavoprotein (FP) subunit of succinate dehydrogenase (SDH) that is involved in complex II of the mitochondrial electron transport chain and is responsible for transferring electrons from succinate to ubiquinone (coenzyme Q)		19.919	21.370	21.327	22.076	19.841	19.156	19.462	20.133	22.069	1.82E-01	2.06
+	1.974	1.039	Locus_31686_Transcript_2_3_Confidence_0.667_Length_976_3	Cytoplasm|Nucleus	O	CSN8_PSMD8_EIF3K family		20.545	20.714	20.417	19.874	19.946	18.917	19.732	18.783	19.365	1.06E-02	2.05
+	2.276	1.039	Locus_45837_Transcript_4_5_Confidence_0.286_Length_1849_5	Cytoplasm	-			21.545	21.213	21.089	20.939	19.709	20.121	19.832	20.230	20.895	5.30E-03	2.05
+	1.416	1.039	Locus_10995_Transcript_1_1_Confidence_0.000_Length_2954_3	Mitochondrion	E	sarcosine dehydrogenase		18.485	19.505	19.513	19.558	17.666	17.818	17.799	18.663	19.187	3.83E-02	2.05
+	2.519	1.038	Locus_76442_Transcript_1_2_Confidence_1.000_Length_1022_5	Plastid	-			17.891	17.680	17.652	17.270	16.291	16.885	16.442	16.181	17.126	3.03E-03	2.05
+	2.247	1.038	Locus_47468_Transcript_1_1_Confidence_0.000_Length_2214_5	Extracellular	-			18.126	19.016	19.202	19.256	17.754	17.891	18.010	18.156	17.497	5.66E-03	2.05
+	1.469	1.038	Locus_22095_Transcript_1_7_Confidence_0.167_Length_1390_1	Cytoplasm	J	This protein promotes the GTP-dependent binding of aminoacyl-tRNA to the A-site of ribosomes during protein biosynthesis		22.899	23.729	23.564	23.665	22.215	21.564	22.143	22.792	23.417	3.39E-02	2.05
+	2.489	1.038	Locus_68018_Transcript_1_2_Confidence_1.000_Length_1009_3	Cytoplasm	-			17.270	18.209	18.037	18.116	16.932	16.520	16.638	17.116	17.146	3.25E-03	2.05
+	1.475	1.036	Locus_67434_Transcript_1_2_Confidence_1.000_Length_1272_3	Endoplasmic reticulum	I	Diacylglycerol acyltransferase		16.193	16.786	16.546	15.557	14.694	15.508	14.758	16.185	15.028	3.35E-02	2.05
+	1.599	1.035	Locus_4947_Transcript_8_12_Confidence_0.391_Length_6339_5	Nucleus	-			20.417	20.276	20.002	19.197	19.606	18.223	19.312	18.894	18.656	2.52E-02	2.05
+	1.220	1.033	Locus_35741_Transcript_1_1_Confidence_0.000_Length_1771_5	Cytoplasm	F	Key enzyme in the regulation of glycerol uptake and metabolism. Catalyzes the phosphorylation of glycerol to yield sn- glycerol 3-phosphate		20.029	20.796	20.827	20.953	20.069	19.784	19.759	18.180	20.299	6.02E-02	2.05
+	2.455	1.032	Locus_44374_Transcript_1_1_Confidence_0.000_Length_1463_2	Cytoplasm	-			16.836	17.885	17.645	17.659	16.543	16.454	16.313	16.200	16.861	3.51E-03	2.04
+	1.617	1.032	Locus_16753_Transcript_1_1_Confidence_0.000_Length_2265_6	Cell membrane|Golgi apparatus	-			18.926	19.974	20.029	20.265	18.897	18.532	18.957	18.074	19.373	2.42E-02	2.04
+	2.555	1.031	Locus_20833_Transcript_3_3_Confidence_0.333_Length_2751_4	Extracellular	S	CRAL_TRIO domain		18.328	18.223	18.624	18.256	16.811	17.425	16.966	17.767	17.666	2.79E-03	2.04
+	1.922	1.026	Locus_58106_Transcript_1_1_Confidence_0.000_Length_864_1	Cytoplasm|Lysosome_Vacuole	-			18.283	18.670	18.649	18.454	17.297	17.214	16.773	18.195	17.960	1.20E-02	2.04
+	1.916	1.025	Locus_6266_Transcript_1_1_Confidence_0.500_Length_1775_1	Plastid	-	CAAX amino terminal protease		19.709	19.301	19.409	19.165	18.126	18.690	18.588	18.946	17.505	1.21E-02	2.04
	0.444	1.025	Locus_10882_Transcript_11_16_Confidence_0.429_Length_4239_5	Nucleus	G	fructose 1,6-bisphosphate 1-phosphatase activity		18.628	17.074	17.095	16.105	18.116	17.260	17.064	13.621	14.943	3.60E-01	2.03
+	5.274	1.021	Locus_67411_Transcript_1_3_Confidence_0.667_Length_1016_3	Plastid	-			19.398	19.334	19.415	19.427	18.610	18.288	18.466	18.256	18.247	5.32E-06	2.03
+	4.378	1.020	Locus_1568_Transcript_52_79_Confidence_0.057_Length_4119_3	Cytoplasm	C	ferredoxin		21.152	21.299	21.422	21.127	20.043	20.121	20.407	20.121	20.458	4.19E-05	2.03
+	2.151	1.020	Locus_3895_Transcript_9_29_Confidence_0.217_Length_7076_3	Nucleus	-			18.446	18.943	19.173	18.409	17.920	17.251	18.116	18.048	17.279	7.06E-03	2.03
+	2.263	1.020	Locus_4821_Transcript_1_1_Confidence_0.000_Length_1326_1	Plastid	H	isoprenoid biosynthetic process		17.897	18.754	18.659	18.233	17.836	16.836	17.573	17.260	17.323	5.45E-03	2.03
+	2.799	1.020	Locus_2444_Transcript_56_152_Confidence_0.070_Length_10999_2	Cytoplasm	-			16.638	16.427	16.410	16.221	15.765	15.045	15.464	14.988	15.760	1.59E-03	2.03
+	2.512	1.019	Locus_24554_Transcript_2_3_Confidence_0.500_Length_2322_6	Plastid	J	arginyl-tRNA aminoacylation		19.110	19.466	19.610	19.685	17.920	18.763	18.638	18.789	18.131	3.07E-03	2.03
+	2.263	1.016	Locus_34576_Transcript_2_3_Confidence_0.750_Length_1674_3	Cell membrane	-			18.121	17.306	17.332	16.920	16.300	16.288	16.861	16.307	16.260	5.46E-03	2.02
+	1.590	1.014	Locus_16611_Transcript_1_2_Confidence_1.000_Length_939_1	Plastid	O	Peptidyl-prolyl cis-trans isomerase		14.863	16.202	16.428	15.758	14.604	14.598	14.489	14.877	15.425	2.57E-02	2.02
+	2.141	1.014	Locus_45705_Transcript_3_4_Confidence_0.400_Length_1032_4	Cell membrane	G	phosphoglycerate mutase. Source PGD		20.939	21.453	21.482	21.823	20.995	19.862	20.654	20.288	20.253	7.22E-03	2.02
+	2.505	1.012	Locus_4274_Transcript_13_54_Confidence_0.050_Length_2560_4	Cell membrane	-			22.056	22.485	22.414	22.076	20.763	21.780	20.924	21.458	21.305	3.12E-03	2.02
	1.132	1.010	Locus_13870_Transcript_3_3_Confidence_0.333_Length_2169_4	Cytoplasm	Q	Mortierella verticillata NRRL 6337		16.576	17.960	17.734	18.396	17.165	16.008	16.318	16.233	17.558	7.39E-02	2.01
+	2.139	1.009	Locus_65308_Transcript_1_2_Confidence_1.000_Length_1936_1	Cell membrane	-			17.659	18.165	17.861	18.175	17.450	16.799	16.861	16.271	17.400	7.27E-03	2.01
+	2.374	1.008	Locus_25521_Transcript_1_1_Confidence_0.000_Length_830_2	Plastid	-			16.053	16.311	16.337	15.467	14.938	14.644	14.848	15.389	15.351	4.23E-03	2.01
+	1.804	1.007	Locus_14280_Transcript_8_12_Confidence_0.444_Length_5285_2	Nucleus	-			15.520	16.392	16.266	16.169	14.961	14.829	14.477	15.247	15.885	1.57E-02	2.01
+	2.170	1.007	Locus_26297_Transcript_1_1_Confidence_0.000_Length_2420_3	Plastid	P	sulfite reductase (ferredoxin) activity		17.528	18.442	18.336	18.085	16.760	17.085	16.885	16.977	17.747	6.76E-03	2.01
+	2.985	1.006	Locus_15983_Transcript_1_1_Confidence_0.000_Length_1885_2	Plastid	J	valyl-tRNA aminoacylation		17.064	17.505	17.481	17.165	16.368	16.074	16.197	16.811	16.038	1.04E-03	2.01
+	2.520	1.006	Locus_13840_Transcript_1_2_Confidence_1.000_Length_993_4	Extracellular	-			16.506	17.375	17.624	17.195	16.315	16.218	16.290	15.904	16.120	3.02E-03	2.01
+	1.743	1.005	Locus_33731_Transcript_1_2_Confidence_1.000_Length_2495_3	Extracellular	-			16.624	17.786	18.032	17.861	16.624	16.038	16.760	16.897	16.533	1.81E-02	2.01
	1.199	1.005	Locus_26116_Transcript_1_1_Confidence_0.500_Length_4221_1	Cytoplasm	J	glycyl-tRNA aminoacylation		17.442	18.543	18.297	17.566	16.242	16.589	16.461	17.417	18.074	6.32E-02	2.01
+	3.206	1.004	Locus_94932_Transcript_1_1_Confidence_0.000_Length_501_1	Cytoplasm	P	3(2),5-bisphosphate nucleotidase activity		17.536	18.195	18.199	17.792	16.861	17.053	16.786	16.747	17.185	6.22E-04	2.01
+	2.544	1.004	Locus_37457_Transcript_1_2_Confidence_1.000_Length_2408_1	Cell membrane	-			18.319	18.345	18.297	17.983	17.799	16.943	17.433	16.734	17.251	2.86E-03	2.01
+	1.655	1.003	Locus_25246_Transcript_15_27_Confidence_0.156_Length_13213_2	Cytoplasm	-			19.409	20.526	20.158	20.545	19.444	18.747	19.138	18.628	19.827	2.21E-02	2.00
	0.677	1.003	Locus_32689_Transcript_3_3_Confidence_0.333_Length_724_5	Extracellular	J	translation initiation inhibitor, yjgF family		19.427	18.288	18.737	19.721	19.163	17.891	19.163	18.048	15.938	2.11E-01	2.00
+	3.354	1.002	Locus_6953_Transcript_1_1_Confidence_0.000_Length_1047_5	Extracellular	-			17.932	18.195	18.517	17.932	17.043	17.233	17.466	16.999	16.966	4.43E-04	2.00
	1.236	1.000	Locus_14161_Transcript_76_95_Confidence_0.110_Length_22962_1	Cytoplasm	-			22.661	22.373	22.033	21.412	21.658	20.310	21.183	20.448	21.999	5.81E-02	2.00
+	2.919	0.997	Locus_57549_Transcript_1_1_Confidence_0.000_Length_1466_5	Plastid	FG	nucleoside phosphate binding		20.029	20.375	20.276	19.716	19.146	19.352	18.776	19.377	18.861	1.21E-03	2.00
+	1.810	0.997	Locus_349_Transcript_4_8_Confidence_0.545_Length_4187_3	Nucleus	-			18.090	19.126	19.354	19.394	17.659	17.687	18.204	18.384	18.037	1.55E-02	2.00
+	2.995	0.995	Locus_33540_Transcript_6_7_Confidence_0.182_Length_1195_6	Plastid	G	ribulose-phosphate 3-epimerase activity		24.358	24.963	25.023	24.949	23.976	24.069	23.958	23.621	23.517	1.01E-03	1.99
+	2.123	0.993	Locus_16337_Transcript_2_2_Confidence_0.333_Length_1345_2	Plastid	-			20.526	21.230	21.195	20.507	19.247	19.974	19.750	20.230	20.158	7.53E-03	1.99
	1.156	0.987	Locus_59984_Transcript_1_2_Confidence_1.000_Length_1132_2	Extracellular	O	Thioredoxin		17.175	18.946	18.474	18.690	17.126	17.780	16.773	16.848	18.146	6.99E-02	1.98
+	2.624	0.985	Locus_16987_Transcript_3_4_Confidence_0.333_Length_2259_5	Cytoplasm	-			20.448	20.108	20.029	20.121	19.240	19.647	19.301	19.190	18.577	2.38E-03	1.98
+	1.505	0.984	Locus_22006_Transcript_1_1_Confidence_0.000_Length_1778_1	Cytoplasm	-			18.613	20.002	19.960	20.108	19.216	18.694	18.673	18.136	18.714	3.12E-02	1.98
+	2.639	0.984	Locus_3370_Transcript_1_1_Confidence_0.000_Length_1032_2	Extracellular	-			15.934	16.204	16.202	15.680	14.961	14.844	14.877	14.778	15.644	2.30E-03	1.98
+	1.366	0.982	Locus_31517_Transcript_1_2_Confidence_1.000_Length_1893_5	Cytoplasm	O	assists the folding of proteins upon ATP hydrolysis		18.126	18.429	18.116	17.727	16.920	16.848	16.273	17.260	18.288	4.30E-02	1.97
+	2.886	0.980	Locus_37_Transcript_1_1_Confidence_0.000_Length_3147_6	Cytoplasm	Q PKS	polyketide synthase	single KS	16.988	17.543	17.474	17.165	16.124	16.329	15.988	16.773	16.351	1.30E-03	1.97
+	1.850	0.979	Locus_14201_Transcript_1_1_Confidence_0.000_Length_1490_2	Golgi apparatus	-	metalloprotease		14.330	15.658	15.686	15.569	14.251	14.302	14.136	14.351	14.615	1.41E-02	1.97
	0.873	0.975	Locus_32411_Transcript_7_14_Confidence_0.240_Length_3376_3	Nucleus	-			18.770	19.800	19.507	19.882	18.265	17.830	18.100	18.016	20.365	1.34E-01	1.97
+	1.970	0.974	Locus_131_Transcript_26_50_Confidence_0.155_Length_8342_3	Cytoplasm	C	Malate dehydrogenase		20.183	20.497	20.230	19.444	19.495	18.573	19.326	18.818	19.358	1.07E-02	1.96
+	3.031	0.973	Locus_4699_Transcript_1_1_Confidence_0.000_Length_2013_3	Cytoplasm	J	lysyl-tRNA aminoacylation		20.960	21.207	21.049	20.671	19.800	19.923	19.734	20.069	20.468	9.32E-04	1.96
+	3.995	0.971	Locus_8354_Transcript_5_8_Confidence_0.444_Length_8027_3	Cytoplasm	-			21.838	22.213	22.198	22.029	21.282	21.043	21.259	20.811	21.095	1.01E-04	1.96
+	3.155	0.971	Locus_3270_Transcript_1_1_Confidence_0.000_Length_1899_4	Golgi apparatus	-			19.032	19.405	19.352	18.991	18.005	18.095	18.218	18.700	18.100	7.00E-04	1.96
+	2.589	0.971	Locus_53207_Transcript_1_1_Confidence_0.000_Length_1899_5	Plastid	-			17.949	17.714	17.780	17.279	16.598	16.551	16.694	17.288	16.417	2.58E-03	1.96
+	2.277	0.970	Locus_3882_Transcript_1_1_Confidence_0.500_Length_2127_6	Endoplasmic reticulum	J	phenylalanyl-tRNA aminoacylation		22.504	23.004	23.059	22.780	21.545	21.796	21.680	22.614	21.697	5.28E-03	1.96
+	3.040	0.970	Locus_10001_Transcript_1_1_Confidence_0.000_Length_1169_5	Plastid	-			17.543	18.209	18.388	18.048	17.136	16.811	17.126	17.165	17.146	9.13E-04	1.96
+	2.908	0.968	Locus_18685_Transcript_19_22_Confidence_0.224_Length_26931_2	Cytoplasm	-			21.928	22.562	22.645	22.388	21.183	21.170	21.468	21.739	21.502	1.23E-03	1.96
+	1.765	0.968	Locus_19893_Transcript_1_1_Confidence_0.000_Length_2097_2	Plastid	S	tetraterpenoid biosynthetic process		17.242	17.233	17.260	17.146	16.177	16.519	16.302	16.966	15.295	1.72E-02	1.96
+	1.921	0.967	Locus_268_Transcript_1_3_Confidence_0.667_Length_1946_6	Plastid	J	Belongs to the class-II aminoacyl-tRNA synthetase family		18.437	17.920	18.136	18.151	17.818	17.195	17.528	17.021	16.407	1.20E-02	1.96
	1.188	0.966	Locus_19191_Transcript_1_2_Confidence_0.667_Length_1595_5	Plastid	Q	Taurine catabolism dioxygenase TauD, TfdA family		16.451	17.520	17.885	17.474	15.480	16.594	15.848	17.175	16.734	6.48E-02	1.95
	1.113	0.966	Locus_2101_Transcript_5_6_Confidence_0.500_Length_2300_5	Nucleus	-			17.450	18.897	18.773	18.310	17.085	16.589	16.966	18.151	18.165	7.71E-02	1.95
+	2.910	0.964	Locus_21428_Transcript_1_1_Confidence_0.000_Length_904_1	Cytoplasm	-			19.988	19.794	19.597	19.090	18.773	18.528	18.799	18.690	18.478	1.23E-03	1.95
+	1.677	0.963	Locus_22476_Transcript_21_46_Confidence_0.016_Length_5312_3	Extracellular	-	metallopeptidase		16.680	17.879	17.714	18.121	17.085	16.273	16.848	16.407	16.564	2.10E-02	1.95
+	3.005	0.962	Locus_2533_Transcript_37_80_Confidence_0.011_Length_2158_5	Cytoplasm	C	nitrate reductase		20.343	20.739	20.835	21.049	19.742	19.644	20.195	19.601	19.716	9.89E-04	1.95
+	3.894	0.961	Locus_19813_Transcript_2_2_Confidence_0.333_Length_1721_5	Plastid	H	porphobilinogen deaminase		23.093	23.351	23.468	23.175	21.992	22.248	22.378	22.512	22.425	1.28E-04	1.95
+	1.650	0.959	Locus_11000_Transcript_1_2_Confidence_0.667_Length_2200_3	Nucleus	-			12.690	12.922	13.141	12.918	12.531	11.305	12.276	11.253	12.430	2.24E-02	1.94
+	1.823	0.957	Locus_16308_Transcript_1_2_Confidence_1.000_Length_1170_2	Endoplasmic reticulum	-			18.354	19.209	19.315	19.894	18.059	18.297	18.064	18.573	18.185	1.50E-02	1.94
+	1.726	0.956	Locus_48554_Transcript_4_5_Confidence_0.333_Length_1705_5	Extracellular	-			19.010	19.619	19.714	19.362	18.470	17.760	18.279	18.539	19.303	1.88E-02	1.94
+	2.841	0.956	Locus_13848_Transcript_1_1_Confidence_0.000_Length_914_5	Extracellular	-			17.136	17.497	17.349	17.010	16.051	16.497	15.851	16.564	16.497	1.44E-03	1.94
	1.075	0.953	Locus_13244_Transcript_2_4_Confidence_0.500_Length_2082_3	Cytoplasm	C	phosphoenolpyruvate carboxylase activity		18.396	20.029	20.265	19.541	18.687	17.700	18.536	18.737	19.362	8.41E-02	1.94
+	2.156	0.951	Locus_48150_Transcript_1_1_Confidence_0.000_Length_1556_3	Golgi apparatus	-			16.680	17.805	17.707	17.126	16.505	16.032	16.399	16.461	16.497	6.99E-03	1.93
+	2.603	0.951	Locus_68199_Transcript_1_1_Confidence_0.000_Length_873_4	Extracellular	-			19.371	19.240	19.392	18.842	17.824	18.524	18.146	18.683	18.126	2.50E-03	1.93
+	3.408	0.949	Locus_8621_Transcript_1_2_Confidence_1.000_Length_2559_6	Plastid	TH	ABC1 family		18.332	18.218	18.185	17.617	17.136	17.126	17.270	16.988	17.175	3.91E-04	1.93
+	1.634	0.948	Locus_42538_Transcript_3_5_Confidence_0.333_Length_1740_6	Nucleus	-			16.483	16.177	16.469	15.638	14.526	15.707	14.848	15.337	15.799	2.32E-02	1.93
	0.943	0.946	Locus_10881_Transcript_2_3_Confidence_0.667_Length_1532_4	Mitochondrion	G	fructose 1,6-bisphosphate 1-phosphatase activity		19.330	21.189	21.265	21.396	20.554	19.474	20.343	19.722	19.151	1.14E-01	1.93
+	1.686	0.945	Locus_8912_Transcript_1_2_Confidence_1.000_Length_1753_2	Mitochondrion	S	Metal dependent phosphohydrolases with conserved HD motif.		17.977	18.721	18.940	18.700	17.204	17.233	17.489	17.848	18.425	2.06E-02	1.92
+	2.309	0.945	Locus_5044_Transcript_3_3_Confidence_0.200_Length_7597_4	Nucleus	-			16.277	16.470	16.420	16.799	16.240	15.191	15.627	15.375	15.302	4.91E-03	1.92
+	3.278	0.944	Locus_2915_Transcript_19_22_Confidence_0.172_Length_6191_3	Cytoplasm	-			21.614	21.536	21.788	21.776	20.554	20.417	20.747	21.183	20.772	5.28E-04	1.92
+	1.964	0.943	Locus_23738_Transcript_4_18_Confidence_0.150_Length_1874_1	Cytoplasm	H	Belongs to the PdxS SNZ family		19.899	19.652	20.095	19.689	19.439	18.442	19.377	18.341	18.855	1.09E-02	1.92
+	1.873	0.943	Locus_21931_Transcript_4_4_Confidence_0.400_Length_2728_4	Nucleus	Q	Enoyl-(Acyl carrier protein) reductase		19.425	20.573	20.564	19.784	19.345	18.680	19.270	19.270	19.156	1.34E-02	1.92
	1.290	0.941	Locus_23871_Transcript_1_1_Confidence_0.000_Length_774_3	Cytoplasm	-			20.056	21.095	20.873	21.230	20.663	19.595	20.230	18.957	19.919	5.13E-02	1.92
	1.271	0.940	Locus_3705_Transcript_1_2_Confidence_1.000_Length_2094_1	Endoplasmic reticulum	P	AAA domain		18.783	19.064	19.199	18.897	18.613	18.396	18.328	16.666	18.223	5.36E-02	1.92
+	2.301	0.940	Locus_33081_Transcript_1_2_Confidence_1.000_Length_557_4	Cytoplasm|Golgi apparatus	-			18.180	17.694	18.161	18.095	17.595	16.517	17.367	16.920	17.064	5.00E-03	1.92
+	2.489	0.936	Locus_20070_Transcript_1_1_Confidence_0.000_Length_1226_5	Plastid	-	-		19.204	19.617	19.855	19.677	18.879	19.066	18.481	18.170	18.663	3.24E-03	1.91
+	2.015	0.936	Locus_39738_Transcript_1_2_Confidence_1.000_Length_2087_4	Mitochondrion	E	Branched-chain amino acid aminotransferase		17.786	17.861	17.631	18.110	17.466	16.456	17.409	16.747	16.478	9.66E-03	1.91
	1.024	0.934	Locus_37711_Transcript_4_5_Confidence_0.417_Length_1151_2	Cytoplasm	T	serine_threonine-protein kinase TNNI3K [EC:2.7.11.1]		20.573	21.573	21.282	21.831	21.305	20.043	20.960	19.178	20.417	9.46E-02	1.91
+	2.731	0.933	Locus_22426_Transcript_1_1_Confidence_0.000_Length_1100_3	Cytoplasm	-			18.095	18.251	18.292	18.493	17.270	17.595	17.053	17.824	17.010	1.86E-03	1.91
+	2.094	0.932	Locus_51719_Transcript_1_1_Confidence_0.000_Length_1097_2	Plastid	S	Protein of unknown function (DUF3228)		16.943	17.053	17.105	16.920	16.183	15.957	16.091	15.375	16.760	8.06E-03	1.91
+	2.062	0.931	Locus_3948_Transcript_1_1_Confidence_0.000_Length_1497_1	Plastid	-			19.321	19.619	19.988	19.288	18.151	18.966	18.384	19.163	18.450	8.66E-03	1.91
+	3.741	0.929	Locus_31756_Transcript_3_3_Confidence_0.000_Length_1390_3	Plastid	S	Lys63-specific deubiquitinase activity		16.885	16.988	17.064	17.043	15.819	16.246	15.945	16.400	15.918	1.82E-04	1.90
+	3.506	0.929	Locus_65181_Transcript_1_2_Confidence_0.500_Length_2225_5	Cytoplasm	-			15.658	15.508	15.438	15.486	15.036	14.358	14.508	14.438	14.627	3.12E-04	1.90
+	2.333	0.928	Locus_19007_Transcript_1_1_Confidence_0.000_Length_1917_5	Extracellular	C	aldehyde dehydrogenase (NAD) activity		17.588	18.095	18.260	17.767	17.074	17.513	16.920	16.988	16.503	4.65E-03	1.90
+	2.480	0.927	Locus_49414_Transcript_2_2_Confidence_0.000_Length_1211_1	Cytoplasm|Nucleus	-			16.624	17.279	17.165	16.536	16.262	16.045	15.819	15.601	16.144	3.31E-03	1.90
	1.069	0.925	Locus_7858_Transcript_1_2_Confidence_1.000_Length_1143_6	Plastid	S	PAP_fibrillin		16.500	16.873	16.624	16.624	16.773	15.163	15.607	14.615	16.492	8.54E-02	1.90
	1.274	0.924	Locus_17714_Transcript_16_22_Confidence_0.059_Length_4431_1	Cytoplasm	-	acetyl-CoA acyltransferase 1 [EC:2.3.1.16]		20.396	21.354	21.114	21.739	21.276	19.802	20.029	19.794	20.230	5.33E-02	1.90
+	2.133	0.924	Locus_24440_Transcript_1_1_Confidence_0.000_Length_882_4	Extracellular	-			18.288	19.180	19.272	19.470	18.413	17.943	18.161	18.121	18.005	7.37E-03	1.90
+	2.125	0.923	Locus_36829_Transcript_2_3_Confidence_0.600_Length_1353_4	Nucleus	-			19.168	19.631	19.433	19.538	18.680	17.760	18.437	18.839	18.879	7.49E-03	1.90
+	1.437	0.921	Locus_59955_Transcript_1_2_Confidence_1.000_Length_2082_5	Plastid	D	Component of the cytosolic iron-sulfur (Fe S) protein assembly (CIA) machinery. Required for maturation of extramitochondrial Fe-S proteins. The NBP35-CFD1 heterotetramer forms a Fe-S scaffold complex, mediating the de novo assembly of an Fe-S cluster and its transfer to target apoproteins		15.880	16.885	17.095	16.943	15.074	15.948	15.419	16.286	16.169	3.65E-02	1.89
+	2.303	0.921	Locus_7036_Transcript_4_5_Confidence_0.667_Length_5202_5	Nucleus	-	SCY kinase		17.297	17.442	17.332	17.392	16.932	16.462	16.666	16.433	15.729	4.98E-03	1.89
+	1.662	0.920	Locus_18160_Transcript_1_1_Confidence_0.000_Length_1433_2	Plastid	T	TspO_MBR family		15.070	16.111	16.162	16.610	14.915	14.984	14.809	15.195	15.438	2.18E-02	1.89
	1.187	0.918	Locus_40169_Transcript_1_2_Confidence_0.750_Length_5398_6	Nucleus	-			18.932	19.281	19.483	19.946	19.087	18.792	18.796	18.584	17.204	6.51E-02	1.89
+	1.518	0.918	Locus_14046_Transcript_10_15_Confidence_0.333_Length_5591_1	Cytoplasm	-			14.925	15.578	15.686	15.099	14.167	13.892	13.975	14.688	15.298	3.04E-02	1.89
	1.036	0.917	Locus_79603_Transcript_1_3_Confidence_0.500_Length_916_4	Cytoplasm	E	Catalyzes the reduction of 1-pyrroline-5-carboxylate (PCA) to L-proline		19.458	18.902	19.920	19.895	17.786	19.002	19.048	17.721	19.579	9.21E-02	1.89
	1.409	0.916	Locus_37908_Transcript_3_5_Confidence_0.500_Length_6101_6	Cytoplasm	J	Prolyl-tRNA synthetase		16.578	17.433	17.214	17.341	17.043	15.984	16.200	15.355	16.543	3.90E-02	1.89
	0.745	0.916	Locus_26032_Transcript_5_5_Confidence_0.143_Length_1459_1	Nucleus	-			15.768	17.085	17.126	16.365	14.001	16.116	15.251	16.734	16.246	1.80E-01	1.89
+	1.615	0.915	Locus_1344_Transcript_1_1_Confidence_0.000_Length_1197_2	Mitochondrion	O	peroxiredoxin activity		18.497	19.411	19.279	19.886	18.489	17.721	18.474	18.328	18.754	2.43E-02	1.89
+	2.307	0.915	Locus_16209_Transcript_1_1_Confidence_0.000_Length_1208_3	Cytoplasm	-			16.707	16.454	16.707	16.734	15.251	16.334	15.395	15.922	15.778	4.93E-03	1.88
+	1.633	0.913	Locus_24883_Transcript_1_1_Confidence_0.000_Length_1280_2	Endoplasmic reticulum|Lysosome_Vacuole	IQ	oxidation-reduction process		15.929	17.175	16.988	17.214	16.489	15.734	15.831	15.635	15.877	2.33E-02	1.88
	1.275	0.913	Locus_47352_Transcript_3_12_Confidence_0.324_Length_2922_1	Cytoplasm	-			12.708	12.851	12.857	13.834	13.123	11.744	12.436	11.589	11.857	5.31E-02	1.88
+	2.436	0.910	Locus_29224_Transcript_1_1_Confidence_0.000_Length_1000_4	Cytoplasm|Extracellular	-			18.260	18.827	18.566	18.341	17.481	18.165	17.458	17.631	17.204	3.67E-03	1.88
+	1.552	0.910	Locus_6410_Transcript_38_46_Confidence_0.030_Length_3766_4	Cytoplasm	-	-		22.538	22.850	23.116	21.891	21.164	21.884	21.299	21.788	22.307	2.81E-02	1.88
+	4.422	0.910	Locus_6275_Transcript_1_1_Confidence_0.500_Length_3199_3	Cytoplasm	I	malonyl CoA-acyl carrier protein transacylase		18.952	19.354	19.367	19.077	18.141	18.301	18.349	18.315	18.279	3.79E-05	1.88
	1.061	0.910	Locus_50074_Transcript_1_1_Confidence_0.000_Length_1559_3	Cytoplasm	-			14.526	14.844	14.160	14.943	14.699	13.399	13.804	12.456	14.183	8.70E-02	1.88
	0.813	0.910	Locus_45877_Transcript_3_3_Confidence_0.400_Length_2457_1	Nucleus	-			15.906	17.767	17.666	17.855	16.572	15.572	15.938	16.244	17.617	1.54E-01	1.88
+	1.937	0.909	Locus_68038_Transcript_1_1_Confidence_0.500_Length_2059_3	Plastid	Q	all-trans-retinol 13,14-reductase activity		19.202	19.035	19.092	17.994	18.032	18.021	18.032	17.966	17.558	1.16E-02	1.88
	1.320	0.908	Locus_21995_Transcript_3_5_Confidence_0.333_Length_2298_5	Cytoplasm|Nucleus	E	synthase		19.876	21.714	21.587	21.327	20.121	20.082	20.183	20.427	20.276	4.79E-02	1.88
	1.055	0.904	Locus_18430_Transcript_14_46_Confidence_0.191_Length_21109_4	Cytoplasm	-			16.561	18.697	18.256	18.497	17.306	16.666	17.375	16.897	17.251	8.81E-02	1.87
	1.338	0.900	Locus_8370_Transcript_1_1_Confidence_0.000_Length_850_1	Plastid	-			19.352	19.897	20.146	19.765	17.818	19.290	18.659	19.185	19.495	4.59E-02	1.87
+	3.821	0.900	Locus_32577_Transcript_3_4_Confidence_0.333_Length_3273_2	Endoplasmic reticulum	S	Protein of unknown function (DUF1620)		21.321	21.305	21.305	21.468	20.536	20.706	20.343	20.108	20.554	1.51E-04	1.87
+	2.423	0.899	Locus_26978_Transcript_1_3_Confidence_0.667_Length_2645_4	Endoplasmic reticulum	-			18.505	19.509	19.421	19.187	18.345	18.371	18.223	18.310	18.032	3.77E-03	1.87
	1.392	0.897	Locus_271_Transcript_16_37_Confidence_0.123_Length_2287_5	Cytoplasm|Nucleus	J	Belongs to the universal ribosomal protein uL14 family		18.617	18.513	18.462	18.624	17.458	16.786	17.631	17.666	18.741	4.05E-02	1.86
	1.271	0.897	Locus_45608_Transcript_1_2_Confidence_1.000_Length_1172_3	Mitochondrion	L	8-hydroxy-dADP phosphatase activity		16.420	17.358	17.233	17.830	16.586	15.816	16.057	15.922	17.185	5.36E-02	1.86
+	1.793	0.896	Locus_1139_Transcript_1_2_Confidence_1.000_Length_764_6	Cytoplasm	-			18.218	18.437	18.659	18.737	18.074	17.624	17.489	16.811	18.085	1.61E-02	1.86
+	3.825	0.896	Locus_33446_Transcript_1_2_Confidence_1.000_Length_2019_5	Cytoplasm|Lysosome_Vacuole	S	PPPDE putative peptidase domain		19.260	19.242	19.110	18.917	18.010	18.450	18.074	18.409	18.242	1.50E-04	1.86
+	3.460	0.895	Locus_31717_Transcript_1_1_Confidence_0.000_Length_1885_5	Lysosome_Vacuole	-			17.053	16.977	16.566	16.943	16.311	16.034	15.875	15.806	15.920	3.47E-04	1.86
	0.611	0.895	Locus_16855_Transcript_2_2_Confidence_0.250_Length_1668_3	Extracellular	CO	cell redox homeostasis		15.010	17.458	16.897	17.897	17.165	15.655	16.053	14.804	15.922	2.45E-01	1.86
	1.201	0.894	Locus_47784_Transcript_4_4_Confidence_0.000_Length_1389_5	Plastid	C	prohibitin homologues		15.266	16.666	16.513	16.588	15.206	15.066	15.066	15.132	16.349	6.30E-02	1.86
+	1.681	0.894	Locus_50525_Transcript_1_2_Confidence_0.500_Length_1902_4	Nucleus	-			17.707	17.932	17.867	18.610	17.497	17.315	17.214	17.358	16.290	2.08E-02	1.86
+	3.005	0.892	Locus_37485_Transcript_1_1_Confidence_0.000_Length_1259_4	Mitochondrion	S	Zeta toxin		16.030	16.085	15.899	16.144	15.156	14.848	15.019	15.045	15.669	9.88E-04	1.86
+	3.349	0.892	Locus_22050_Transcript_4_5_Confidence_0.400_Length_2733_2	Plastid	-			17.425	17.384	17.505	17.332	16.721	16.074	16.432	16.734	16.638	4.48E-04	1.86
	0.770	0.891	Locus_5658_Transcript_21_72_Confidence_0.025_Length_10102_4	Cytoplasm	-			22.445	20.888	19.932	19.749	20.365	19.737	20.133	19.825	19.249	1.70E-01	1.86
	0.467	0.891	Locus_1480_Transcript_3_3_Confidence_0.400_Length_3633_4	Nucleus	-			17.010	18.126	17.175	18.341	18.595	14.887	17.260	15.273	17.842	3.41E-01	1.85
+	1.917	0.890	Locus_20134_Transcript_1_3_Confidence_0.667_Length_1433_4	Plastid	J	Belongs to the class-I aminoacyl-tRNA synthetase family		17.994	18.048	18.569	18.558	17.481	17.332	17.126	18.116	16.954	1.21E-02	1.85
	0.922	0.888	Locus_25686_Transcript_5_7_Confidence_0.333_Length_1370_4	Mitochondrion	-	-		20.468	21.043	20.835	21.195	19.932	19.671	19.534	19.214	21.632	1.20E-01	1.85
+	3.424	0.888	Locus_60830_Transcript_2_2_Confidence_0.250_Length_4751_6	Cell membrane	-			18.861	19.143	19.242	18.971	18.256	17.902	18.251	18.462	17.960	3.77E-04	1.85
+	1.772	0.887	Locus_36914_Transcript_4_5_Confidence_0.375_Length_4197_6	Cytoplasm	-			19.066	19.090	19.520	19.642	17.988	18.543	18.481	19.204	17.994	1.69E-02	1.85
	1.149	0.887	Locus_31799_Transcript_2_3_Confidence_0.500_Length_7371_2	Mitochondrion	E	FAD dependent oxidoreductase central domain		19.103	18.421	18.796	18.606	17.297	18.454	17.126	17.450	18.897	7.10E-02	1.85
	1.402	0.887	Locus_26564_Transcript_1_4_Confidence_0.500_Length_2592_6	Cell membrane	-			16.534	17.474	17.836	18.288	17.043	16.558	16.652	16.339	16.638	3.96E-02	1.85
	1.145	0.885	Locus_44061_Transcript_1_1_Confidence_0.000_Length_1525_1	Cytoplasm	-			16.546	17.175	17.323	16.707	15.517	15.514	15.633	16.343	17.260	7.17E-02	1.85
+	2.582	0.885	Locus_22766_Transcript_1_1_Confidence_0.000_Length_1399_1	Cytoplasm	C	Aldo_keto reductase family		17.450	17.126	17.450	16.885	16.295	16.049	16.076	16.560	16.734	2.62E-03	1.85
+	1.528	0.884	Locus_29979_Transcript_21_27_Confidence_0.182_Length_18504_4	Cytoplasm|Nucleus	-			20.016	21.121	21.036	21.645	20.082	19.847	20.082	19.874	20.468	2.97E-02	1.85
+	5.007	0.884	Locus_22229_Transcript_1_2_Confidence_1.000_Length_879_4	Extracellular	-			18.388	18.466	18.400	18.379	17.638	17.474	17.349	17.442	17.721	9.85E-06	1.85
+	2.389	0.882	Locus_10647_Transcript_1_2_Confidence_0.667_Length_4716_5	Cell membrane	O	DnaJ or HSP		17.116	16.848	17.095	16.966	16.154	15.961	16.040	15.691	16.773	4.08E-03	1.84
+	2.831	0.882	Locus_55930_Transcript_1_1_Confidence_0.000_Length_791_4	Endoplasmic reticulum	T	CS domain		20.468	20.763	20.796	20.722	19.501	20.218	19.536	19.714	20.056	1.47E-03	1.84
+	3.211	0.882	Locus_97362_Transcript_1_2_Confidence_1.000_Length_678_3	Cell membrane	-			19.573	19.562	19.558	19.617	18.624	18.966	18.362	18.489	19.037	6.16E-04	1.84
+	3.104	0.881	Locus_29644_Transcript_2_2_Confidence_0.000_Length_4298_6	Plastid	L	RNA helicase		18.543	18.146	18.100	18.297	17.442	17.458	17.260	17.741	17.053	7.86E-04	1.84
+	2.034	0.880	Locus_18643_Transcript_1_1_Confidence_0.500_Length_974_3	Cell membrane	-			17.721	18.048	18.237	18.513	17.136	17.204	16.811	17.204	17.891	9.24E-03	1.84
+	1.565	0.880	Locus_35367_Transcript_2_3_Confidence_0.500_Length_1592_1	Cytoplasm	-			15.742	15.839	15.323	14.365	14.152	14.432	14.464	14.372	14.768	2.72E-02	1.84
	0.738	0.880	Locus_5142_Transcript_1_1_Confidence_0.000_Length_1183_1	Cytoplasm	-			18.462	18.446	18.396	19.178	18.839	16.189	18.760	17.085	17.830	1.83E-01	1.84
+	2.405	0.878	Locus_43301_Transcript_1_1_Confidence_0.000_Length_1461_1	Mitochondrion	E	DegT_DnrJ_EryC1_StrS aminotransferase family		22.656	23.121	23.069	22.575	22.082	22.291	22.105	21.417	21.992	3.94E-03	1.84
+	1.685	0.875	Locus_60604_Transcript_1_1_Confidence_0.000_Length_622_4	Extracellular	-			17.358	18.161	18.214	18.442	17.204	17.466	17.043	16.540	17.588	2.07E-02	1.83
+	2.762	0.874	Locus_2519_Transcript_5_7_Confidence_0.333_Length_5293_5	Cytoplasm	O	Belongs to the ClpA ClpB family		20.902	21.230	21.195	20.850	20.545	19.741	20.332	20.016	20.218	1.73E-03	1.83
+	4.282	0.873	Locus_12525_Transcript_2_2_Confidence_0.333_Length_1889_5	Cytoplasm	J	protein-cysteine S-palmitoyltransferase activity		20.002	20.242	19.946	20.043	19.360	18.937	19.138	19.292	19.199	5.23E-05	1.83
	1.405	0.873	Locus_13364_Transcript_28_52_Confidence_0.128_Length_8472_4	Cytoplasm	-			20.230	21.582	21.531	21.596	20.591	19.746	20.526	20.573	20.375	3.93E-02	1.83
+	1.860	0.872	Locus_7032_Transcript_1_2_Confidence_1.000_Length_1270_4	Golgi apparatus	-			17.251	17.937	17.747	17.694	16.721	16.836	16.407	16.420	17.543	1.38E-02	1.83
	1.124	0.871	Locus_36885_Transcript_5_5_Confidence_0.143_Length_1939_6	Cytoplasm	-			19.021	19.539	19.597	19.670	18.116	18.805	18.466	17.747	19.794	7.52E-02	1.83
	0.751	0.871	Locus_5393_Transcript_1_1_Confidence_0.000_Length_1322_1	Cytoplasm	-			15.280	15.844	15.233	15.006	15.683	13.804	15.167	12.927	14.768	1.78E-01	1.83
	1.424	0.869	Locus_49852_Transcript_1_1_Confidence_0.500_Length_681_6	Cytoplasm	-			20.146	20.478	20.321	20.939	20.497	19.230	19.932	19.043	19.306	3.76E-02	1.83
+	1.910	0.868	Locus_6943_Transcript_1_1_Confidence_0.000_Length_1336_4	Cytoplasm	S	Alcohol dehydrogenase		17.021	17.505	17.536	17.315	17.043	16.604	16.707	16.183	15.841	1.23E-02	1.83
	1.538	0.867	Locus_18467_Transcript_1_1_Confidence_0.000_Length_1054_1	Plastid	-			18.069	16.811	16.707	16.721	16.337	15.875	16.297	16.492	16.047	2.90E-02	1.82
+	1.840	0.867	Locus_9870_Transcript_35_59_Confidence_0.035_Length_7589_5	Cytoplasm	-			20.207	20.016	20.016	19.480	19.202	18.977	19.087	19.654	18.392	1.45E-02	1.82
+	4.851	0.866	Locus_11243_Transcript_11_12_Confidence_0.154_Length_2913_4	Nucleus	T	Ankyrin repeat		19.902	20.043	20.108	19.783	18.966	19.064	19.092	19.103	19.242	1.41E-05	1.82
+	2.677	0.865	Locus_14919_Transcript_6_8_Confidence_0.556_Length_5968_4	Cytoplasm	-	pumilio RNA-binding family		20.069	20.796	20.671	20.671	19.727	19.400	19.619	19.673	20.016	2.11E-03	1.82
	1.149	0.865	Locus_57968_Transcript_1_1_Confidence_0.000_Length_1442_4	Cytoplasm	T	Serine_threonine-protein kinase		18.466	17.497	17.617	16.773	17.126	16.032	16.824	16.339	17.297	7.09E-02	1.82
+	4.425	0.865	Locus_25782_Transcript_1_1_Confidence_0.000_Length_2859_3	Cytoplasm	E	ERAP1-like C-terminal domain		20.321	20.069	20.002	19.923	19.265	19.056	19.349	19.237	19.163	3.76E-05	1.82
	1.313	0.863	Locus_19588_Transcript_1_1_Confidence_0.000_Length_893_1	Cytoplasm	-			13.644	14.575	14.412	15.337	13.610	13.731	13.814	12.989	14.001	4.87E-02	1.82
+	2.527	0.863	Locus_32037_Transcript_1_1_Confidence_0.000_Length_1345_4	Cytoplasm	T	belongs to the protein kinase superfamily		17.315	17.175	17.185	17.332	16.638	16.483	16.330	16.721	15.773	2.97E-03	1.82
	1.070	0.862	Locus_21919_Transcript_8_27_Confidence_0.115_Length_5646_2	Cytoplasm	-			22.854	22.978	22.889	22.550	21.443	21.282	21.443	22.386	23.224	8.51E-02	1.82
	0.844	0.862	Locus_20573_Transcript_2_2_Confidence_0.333_Length_1564_2	Cytoplasm	-			16.040	16.999	17.053	16.404	15.057	15.412	14.887	16.349	17.105	1.43E-01	1.82
+	2.355	0.862	Locus_3400_Transcript_1_1_Confidence_0.000_Length_757_3	Extracellular	-	-		22.468	22.594	22.455	21.823	21.354	21.095	21.865	21.512	21.540	4.42E-03	1.82
+	2.389	0.861	Locus_21511_Transcript_1_1_Confidence_0.000_Length_768_3	Plastid	-			16.885	17.315	17.505	17.409	16.255	15.934	16.513	16.610	16.773	4.09E-03	1.82
	0.868	0.860	Locus_10884_Transcript_8_8_Confidence_0.083_Length_1213_1	Nucleus	J	60S ribosomal protein L23a. Source PGD		17.450	16.523	16.291	16.191	16.579	15.385	16.734	15.382	14.688	1.35E-01	1.82
+	2.564	0.860	Locus_22551_Transcript_3_4_Confidence_0.400_Length_8922_2	Cytoplasm	E	metalloendopeptidase activity		18.827	19.470	19.670	19.635	18.429	18.642	18.478	18.767	18.388	2.73E-03	1.81
+	1.605	0.859	Locus_35627_Transcript_1_1_Confidence_0.000_Length_1699_2	Lysosome_Vacuole	O	Protein disulfide isomerase		20.288	20.354	20.146	20.043	19.685	19.524	19.373	18.349	19.811	2.48E-02	1.81
+	2.513	0.858	Locus_12822_Transcript_1_1_Confidence_0.000_Length_2766_1	Plastid	J	aspartyl-tRNA aminoacylation		19.847	19.960	19.770	19.051	18.757	18.833	18.796	18.996	18.613	3.07E-03	1.81
	0.878	0.857	Locus_21613_Transcript_3_6_Confidence_0.556_Length_1431_1	Cytoplasm	-	-		18.090	18.481	18.836	19.281	17.126	17.349	17.306	17.999	19.294	1.33E-01	1.81
+	2.924	0.857	Locus_32045_Transcript_1_9_Confidence_0.312_Length_5794_2	Cytoplasm	H	Glutamate-cysteine ligase		18.731	18.991	19.048	18.996	18.199	18.110	17.994	18.466	17.652	1.19E-03	1.81
+	2.392	0.856	Locus_5438_Transcript_2_3_Confidence_0.667_Length_1958_6	Plastid	J	OB-fold nucleic acid binding domain		20.967	21.282	21.380	21.189	20.497	20.310	20.365	20.796	19.773	4.06E-03	1.81
+	3.057	0.856	Locus_16662_Transcript_1_1_Confidence_0.000_Length_1409_5	Plastid	G	6-phosphogluconolactonase activity		24.443	24.187	24.430	23.759	23.163	23.338	23.324	23.517	23.404	8.78E-04	1.81
+	3.363	0.854	Locus_59156_Transcript_1_1_Confidence_0.000_Length_456_5	Mitochondrion	-			16.999	17.146	17.400	17.323	16.010	16.588	16.459	16.451	16.307	4.34E-04	1.81
	1.202	0.854	Locus_52269_Transcript_1_6_Confidence_0.333_Length_1723_2	Cell membrane	-			14.445	15.128	15.019	14.911	13.489	14.747	13.169	13.966	14.737	6.28E-02	1.81
	0.935	0.853	Locus_22906_Transcript_2_4_Confidence_0.600_Length_1993_4	Cytoplasm	-			17.270	16.392	16.397	16.540	16.325	15.595	16.034	16.624	14.405	1.16E-01	1.81
	1.323	0.852	Locus_22101_Transcript_2_2_Confidence_0.000_Length_1386_1	Plastid	-			18.707	18.466	18.199	18.080	17.652	18.005	17.673	17.861	16.365	4.76E-02	1.80
+	2.251	0.851	Locus_32318_Transcript_2_2_Confidence_0.000_Length_1362_1	Mitochondrion	E	branched-chain-amino-acid transaminase activity		16.387	16.025	16.259	16.624	15.255	15.327	15.074	15.747	15.959	5.61E-03	1.80
	1.372	0.850	Locus_24530_Transcript_1_1_Confidence_0.000_Length_1271_6	Extracellular	-			17.474	18.539	18.536	17.707	17.375	16.520	17.270	17.074	17.830	4.24E-02	1.80
+	1.917	0.849	Locus_21110_Transcript_1_1_Confidence_0.000_Length_2340_1	Lysosome_Vacuole	-			18.080	17.631	17.566	18.396	17.458	17.242	17.279	16.610	16.760	1.21E-02	1.80
+	3.575	0.848	Locus_32922_Transcript_1_2_Confidence_1.000_Length_1985_6	Cytoplasm	DZ	Regulator of chromosome condensation (RCC1) repeat		18.528	18.628	18.595	18.606	17.694	17.792	17.566	17.520	18.136	2.66E-04	1.80
+	3.810	0.847	Locus_4140_Transcript_1_1_Confidence_0.000_Length_3542_2	Cytoplasm	O	26S proteasome non-ATPase regulatory subunit		21.689	21.540	21.487	21.176	20.842	20.564	20.517	20.645	20.564	1.55E-04	1.80
+	1.696	0.845	Locus_21892_Transcript_1_1_Confidence_0.000_Length_1490_2	Extracellular	O	heat shock protein binding		18.043	18.663	18.532	18.899	18.080	17.095	17.988	17.288	17.994	2.01E-02	1.80
+	2.724	0.844	Locus_47783_Transcript_1_1_Confidence_0.000_Length_1595_3	Endoplasmic reticulum	M	Catalyzes the transfer of a methylene group from S-adenosyl-L-methionine to the cis double bond of an unsaturated fatty acid chain resulting in the replacement of the double bond with a methylene bridge		18.894	19.131	19.260	19.092	18.080	17.988	18.297	18.105	18.783	1.89E-03	1.79
	1.317	0.843	Locus_21157_Transcript_1_1_Confidence_0.000_Length_440_3	Cytoplasm	J	40S ribosomal protein S28		17.417	17.638	17.543	16.358	16.573	16.329	16.433	15.677	16.966	4.82E-02	1.79
	1.414	0.843	Locus_35525_Transcript_1_3_Confidence_0.667_Length_1659_1	Mitochondrion	C	Succinyl-CoA synthetase functions in the citric acid cycle (TCA), coupling the hydrolysis of succinyl-CoA to the synthesis of ATP and thus represents the only step of substrate- level phosphorylation in the TCA. The beta subunit provides nucleotide specificity of the enzyme and binds the substrate succinate, while the binding sites for coenzyme A and phosphate are found in the alpha subunit		22.811	23.226	23.296	23.848	22.701	21.632	22.338	22.495	23.097	3.85E-02	1.79
	1.400	0.841	Locus_10513_Transcript_1_2_Confidence_1.000_Length_1332_3	Extracellular	-			20.610	20.016	19.675	20.183	20.170	18.845	19.503	18.845	19.035	3.99E-02	1.79
+	1.808	0.839	Locus_45010_Transcript_1_2_Confidence_1.000_Length_1082_2	Lysosome_Vacuole|Golgi apparatus	-			18.687	18.985	19.018	19.460	17.914	18.064	17.836	18.237	18.940	1.56E-02	1.79
+	2.004	0.838	Locus_29160_Transcript_1_1_Confidence_0.000_Length_854_6	Plastid	S	ATP-dependent Clp protease adaptor protein ClpS		18.454	18.116	18.328	18.233	17.513	17.960	17.551	17.489	16.707	9.90E-03	1.79
	1.035	0.838	Locus_34831_Transcript_1_1_Confidence_0.000_Length_2086_3	Cell membrane	-			18.016	19.670	19.707	20.043	18.466	18.767	18.384	18.105	18.882	9.22E-02	1.79
+	2.547	0.838	Locus_7525_Transcript_4_12_Confidence_0.235_Length_2234_6	Cytoplasm	J	Belongs to the universal ribosomal protein uL22 family		20.230	20.895	20.722	20.564	19.750	19.522	19.711	19.611	20.230	2.84E-03	1.79
	1.287	0.838	Locus_35344_Transcript_1_1_Confidence_0.000_Length_2122_2	Mitochondrion	EH	Acetolactate synthase		21.029	22.164	22.069	22.170	20.714	20.564	20.663	21.632	21.531	5.16E-02	1.79
+	1.854	0.837	Locus_27304_Transcript_12_16_Confidence_0.273_Length_6974_6	Cytoplasm	-			22.302	23.179	23.391	23.621	22.133	22.299	22.343	22.338	22.321	1.40E-02	1.79
+	2.887	0.836	Locus_38793_Transcript_1_1_Confidence_0.000_Length_1060_3	Cytoplasm	J	GTPase-activating protein		17.645	17.977	17.824	17.573	17.315	16.734	16.760	17.105	16.680	1.30E-03	1.79
+	2.895	0.835	Locus_7328_Transcript_1_1_Confidence_0.000_Length_3847_5	Cytoplasm	-			15.548	15.707	16.038	16.268	15.187	15.091	14.804	15.136	15.057	1.27E-03	1.78
+	2.442	0.835	Locus_29048_Transcript_3_4_Confidence_0.500_Length_8364_1	Nucleus	-			15.789	15.819	15.621	15.633	15.511	14.539	14.882	14.752	14.715	3.62E-03	1.78
	1.580	0.832	Locus_31092_Transcript_3_6_Confidence_0.200_Length_6846_5	Cell membrane	-			17.937	19.045	19.123	18.776	17.450	17.700	18.358	18.074	17.861	2.63E-02	1.78
+	3.740	0.831	Locus_6399_Transcript_1_1_Confidence_0.000_Length_1582_1	Cytoplasm	O	26S proteasome regulatory complex		17.754	17.474	17.528	17.223	16.680	16.540	16.540	16.707	16.848	1.82E-04	1.78
	1.395	0.831	Locus_3585_Transcript_1_1_Confidence_0.000_Length_2107_6	Cell membrane|Lysosome_Vacuole	PR	calcium ion antiporter_ sodium calcium exchanger		17.799	19.045	18.985	19.005	18.005	18.126	18.090	17.971	17.195	4.03E-02	1.78
	0.828	0.830	Locus_57202_Transcript_1_1_Confidence_0.000_Length_912_1	Cytoplasm|Extracellular	-			18.319	19.242	18.888	18.566	17.747	17.450	17.474	17.349	19.597	1.49E-01	1.78
	0.817	0.828	Locus_25935_Transcript_2_4_Confidence_0.500_Length_6622_2	Nucleus	-			19.803	18.392	18.310	17.842	17.760	17.773	16.966	17.425	18.873	1.52E-01	1.77
	1.364	0.827	Locus_16435_Transcript_4_5_Confidence_0.143_Length_1460_3	Nucleus	O	FKBP-type peptidyl-prolyl cis-trans isomerase		16.885	18.199	18.306	18.032	17.175	17.358	16.811	16.548	17.251	4.33E-02	1.77
	1.003	0.826	Locus_27289_Transcript_1_1_Confidence_0.000_Length_632_3	Mitochondrion	C	ATP synthase, Delta_Epsilon chain, beta-sandwich domain		20.095	21.792	21.554	21.146	19.892	20.183	20.437	19.859	21.230	9.93E-02	1.77
+	2.337	0.826	Locus_71459_Transcript_1_1_Confidence_0.000_Length_1279_1	Cytoplasm|Nucleus	-			17.617	17.983	17.767	17.741	16.873	16.580	16.624	17.260	17.417	4.60E-03	1.77
+	2.544	0.825	Locus_17953_Transcript_1_1_Confidence_0.000_Length_827_1	Cytoplasm	O	Belongs to the ClpA ClpB family		19.547	20.002	19.932	19.601	19.301	18.783	19.242	18.763	18.638	2.86E-03	1.77
+	2.370	0.822	kbrevis_combined_contig_23335_2	Cytoplasm	Q PKS	Polyketide Synthase AT	single AT	17.409	17.185	17.165	16.786	16.072	16.270	16.760	15.973	16.496	4.27E-03	1.77
+	1.839	0.822	Locus_47498_Transcript_1_1_Confidence_0.000_Length_1292_4	Nucleus	-			16.943	16.680	16.373	16.156	15.901	15.483	15.160	15.834	16.204	1.45E-02	1.77
	1.684	0.821	Locus_29604_Transcript_1_2_Confidence_0.750_Length_2195_5	Cytoplasm	S	Ubiquinol-cytochrome C reductase complex 14kD subunit		21.512	22.002	22.095	22.124	21.022	21.069	20.619	20.932	21.921	2.07E-02	1.77
+	2.916	0.820	Locus_18002_Transcript_1_2_Confidence_0.667_Length_3647_4	Cytoplasm|Nucleus	-	Karyopherin (importin) beta		19.202	19.279	19.301	18.613	18.185	18.126	18.332	18.442	18.310	1.21E-03	1.77
+	2.267	0.819	Locus_5001_Transcript_2_2_Confidence_0.000_Length_699_3	Cytoplasm|Extracellular	J	60s ribosomal protein		18.824	18.864	18.721	18.458	17.474	17.754	17.734	18.074	18.450	5.41E-03	1.76
	1.191	0.819	Locus_12799_Transcript_2_3_Confidence_0.500_Length_3491_2	Cytoplasm	-			15.358	15.116	14.882	14.392	14.280	13.175	14.273	13.920	14.943	6.44E-02	1.76
	1.256	0.818	Locus_24280_Transcript_1_1_Confidence_0.000_Length_652_1	Cytoplasm	S	Encoded by		18.937	19.330	19.221	19.148	17.842	18.136	17.830	18.396	19.499	5.54E-02	1.76
	1.066	0.818	Locus_88536_Transcript_2_2_Confidence_0.000_Length_1008_5	Cytoplasm	O	ADP-ribosylarginine hydrolase tri1		17.450	19.040	19.029	18.914	17.375	17.824	17.306	18.121	18.328	8.59E-02	1.76
+	2.044	0.818	Locus_25582_Transcript_7_9_Confidence_0.333_Length_6398_2	Nucleus	G	Trehalase (brush-border membrane glycoprotein)		18.141	18.292	18.543	18.744	17.666	17.861	17.799	17.805	16.932	9.04E-03	1.76
	1.032	0.816	Locus_22783_Transcript_6_7_Confidence_0.364_Length_3026_5	Nucleus	-			14.778	15.358	15.432	15.557	14.458	14.183	14.087	13.814	15.783	9.30E-02	1.76
	1.029	0.816	Locus_2974_Transcript_1_2_Confidence_1.000_Length_3104_6	Cell membrane	-			16.384	17.760	17.760	18.489	17.032	16.311	16.920	16.575	17.074	9.36E-02	1.76
	0.946	0.815	Locus_32076_Transcript_1_1_Confidence_0.000_Length_1431_3	Golgi apparatus	-			14.694	14.988	15.251	15.806	14.392	14.095	13.993	13.666	15.702	1.13E-01	1.76
+	2.880	0.815	Locus_16902_Transcript_2_2_Confidence_0.000_Length_1241_5	Plastid	O	histone peptidyl-prolyl isomerization		17.349	17.458	17.891	17.528	16.478	16.734	16.836	17.085	16.576	1.32E-03	1.76
+	3.865	0.814	Locus_24705_Transcript_3_4_Confidence_0.500_Length_1214_6	Mitochondrion	-			18.891	18.734	18.501	18.673	18.131	17.830	17.694	17.836	17.937	1.36E-04	1.76
+	2.607	0.812	Locus_37487_Transcript_2_2_Confidence_0.000_Length_906_5	Cytoplasm	-			19.032	18.897	18.974	18.635	17.700	18.175	17.805	18.458	18.223	2.47E-03	1.76
+	2.751	0.811	Locus_12807_Transcript_1_1_Confidence_0.000_Length_2000_2	Plastid	IQ	Carotene desaturase		18.429	18.551	18.780	18.760	18.121	17.458	17.687	17.707	18.121	1.77E-03	1.75
	0.466	0.810	Locus_80719_Transcript_1_1_Confidence_0.500_Length_787_4	Cytoplasm|Nucleus	T	mitogen-activated protein kinase		12.847	15.337	15.302	14.952	12.015	14.103	13.344	14.451	15.087	3.42E-01	1.75
	1.533	0.809	Locus_67519_Transcript_1_1_Confidence_0.000_Length_916_2	Cell membrane|Lysosome_Vacuole	-			16.721	16.454	17.136	16.885	16.051	15.425	15.638	16.021	16.811	2.93E-02	1.75
+	2.058	0.807	Locus_66649_Transcript_1_1_Confidence_0.000_Length_1116_3	Cytoplasm	-	-		17.175	16.977	16.539	16.680	16.448	15.458	16.126	16.171	15.977	8.75E-03	1.75
	1.466	0.804	Locus_30973_Transcript_1_1_Confidence_0.000_Length_618_5	Cytoplasm	S	Encoded by		20.582	21.230	20.995	21.282	20.133	20.002	19.755	20.056	21.146	3.42E-02	1.75
	1.044	0.803	Locus_13562_Transcript_1_2_Confidence_1.000_Length_1792_3	Plastid	IQ	oxidation-reduction process		16.010	16.377	16.255	16.275	15.218	14.405	15.045	16.216	16.247	9.03E-02	1.74
	1.176	0.802	Locus_17560_Transcript_1_2_Confidence_0.333_Length_1686_1	Cytoplasm	-	La-related protein 1 LARP1 Associates with actively translating ribosomes and stimulates translation of mRNAs containing		17.349	17.375	17.223	17.392	16.318	16.349	15.836	16.395	17.767	6.66E-02	1.74
	1.039	0.799	Locus_1741_Transcript_17_25_Confidence_0.234_Length_2161_1	Cytoplasm	-			19.678	19.260	19.211	18.966	18.306	17.645	18.064	19.652	18.731	9.14E-02	1.74
	1.486	0.799	Locus_50512_Transcript_1_1_Confidence_0.000_Length_1325_4	Plastid	S	ATPase activity		15.641	16.760	16.666	16.594	15.225	15.834	15.167	15.911	15.943	3.26E-02	1.74
	0.807	0.799	Locus_30343_Transcript_1_1_Confidence_0.000_Length_1726_4	Cell membrane|Lysosome_Vacuole	P	cellular zinc ion homeostasis		14.244	15.904	15.694	16.344	14.580	14.938	14.385	14.144	15.688	1.56E-01	1.74
+	3.318	0.798	Locus_30724_Transcript_1_1_Confidence_0.500_Length_529_1	Cytoplasm	J	structural constituent of ribosome		15.365	15.635	15.270	15.348	14.839	14.715	14.726	14.351	14.399	4.81E-04	1.74
+	2.285	0.798	Locus_34503_Transcript_2_3_Confidence_0.500_Length_8434_3	Nucleus	-			14.920	15.298	15.163	15.099	14.365	14.419	14.001	14.868	13.957	5.19E-03	1.74
+	2.142	0.795	Locus_29093_Transcript_1_1_Confidence_0.000_Length_961_1	Mitochondrion	U	S-adenosyl-L-methionine transmembrane transport		18.700	19.128	19.165	19.244	18.292	17.960	17.983	18.233	18.855	7.21E-03	1.74
	1.551	0.794	Locus_20288_Transcript_7_8_Confidence_0.500_Length_5609_2	Nucleus	-			18.323	18.349	17.971	17.836	17.425	16.694	16.908	17.638	17.966	2.81E-02	1.73
	0.895	0.792	Locus_2089_Transcript_53_59_Confidence_0.021_Length_1616_1	Endoplasmic reticulum	Q	Cytochrome c oxidase subunit		16.229	16.824	17.233	17.932	17.074	15.726	16.341	15.489	16.680	1.27E-01	1.73
	1.436	0.791	Locus_26318_Transcript_3_4_Confidence_0.500_Length_3072_5	Nucleus	-			22.743	22.965	22.962	23.253	22.149	21.807	21.846	21.949	23.196	3.67E-02	1.73
	1.133	0.791	Locus_9412_Transcript_1_2_Confidence_1.000_Length_2057_1	Mitochondrion	O	Belongs to the chaperonin (HSP60) family		23.770	24.053	24.002	23.697	22.623	22.747	23.093	22.639	24.344	7.37E-02	1.73
+	2.015	0.790	Locus_28337_Transcript_2_16_Confidence_0.123_Length_5975_3	Cytoplasm	-			22.663	23.153	23.232	23.610	22.167	22.039	22.332	22.671	22.661	9.66E-03	1.73
	0.911	0.790	Locus_11338_Transcript_1_1_Confidence_0.000_Length_480_1	Cytoplasm	-			19.358	21.427	21.432	21.114	20.121	19.794	20.343	20.082	19.874	1.23E-01	1.73
	1.804	0.790	Locus_16306_Transcript_19_27_Confidence_0.128_Length_3164_6	Cytoplasm	J	Belongs to the universal ribosomal protein uL1 family		23.161	23.643	23.575	23.430	22.772	23.179	22.607	21.939	22.815	1.57E-02	1.73
	1.765	0.789	Locus_69238_Transcript_1_1_Confidence_0.000_Length_1992_5	Cell membrane	V	ABC transporter, ATP-dependent translocase, ABCB1		19.524	19.579	19.664	20.265	19.216	18.354	18.833	19.040	19.402	1.72E-02	1.73
	0.959	0.789	Locus_76952_Transcript_1_1_Confidence_0.500_Length_690_2	Cytoplasm	IQ	COG0318 Acyl-CoA synthetases (AMP-forming) AMP-acid ligases II		17.824	19.021	19.024	18.734	17.053	18.400	17.260	18.642	17.954	1.10E-01	1.73
	1.678	0.788	Locus_54817_Transcript_1_1_Confidence_0.000_Length_1801_2	Plastid	E	arginine n-methyltransferase		16.453	16.873	16.897	16.707	16.015	15.925	16.060	16.548	15.175	2.10E-02	1.73
	1.464	0.788	Locus_8208_Transcript_1_1_Confidence_0.500_Length_597_5	Nucleus	-			18.536	18.358	18.288	17.543	16.760	17.375	17.204	17.673	17.954	3.44E-02	1.73
+	2.870	0.788	Locus_44305_Transcript_1_1_Confidence_0.000_Length_519_4	Cytoplasm	O	glutathione S-transferase activity		14.028	14.259	14.432	14.508	13.633	13.814	13.425	13.172	13.551	1.35E-03	1.73
	1.640	0.787	Locus_26291_Transcript_5_6_Confidence_0.143_Length_5611_5	Cytoplasm	-			15.111	15.306	15.015	14.839	14.206	14.789	13.911	14.809	13.688	2.29E-02	1.73
+	2.169	0.787	Locus_10406_Transcript_1_1_Confidence_0.000_Length_1329_6	Golgi apparatus	-			15.270	16.008	16.330	15.979	15.175	15.298	14.988	15.095	14.993	6.77E-03	1.73
+	2.181	0.784	Locus_10443_Transcript_1_1_Confidence_0.000_Length_2835_2	Cytoplasm|Nucleus	L	isoform X1		15.647	16.353	16.128	16.105	15.505	15.099	15.087	14.975	15.705	6.59E-03	1.72
	1.286	0.783	Locus_70864_Transcript_1_1_Confidence_0.000_Length_1166_3	Cytoplasm	C	phosphoenolpyruvate carboxylase activity		20.354	21.348	21.531	20.953	20.739	19.664	20.591	20.487	19.833	5.18E-02	1.72
	1.470	0.783	Locus_14199_Transcript_5_9_Confidence_0.545_Length_4241_2	Cytoplasm	J	polyribonucleotide nucleotidyltransferase		18.670	19.435	19.474	19.491	18.994	18.315	18.963	17.920	18.233	3.39E-02	1.72
+	3.461	0.782	Locus_40815_Transcript_3_4_Confidence_0.600_Length_1623_3	Cell membrane|Endoplasmic reticulum	-			17.652	17.358	17.558	17.867	17.064	16.836	16.786	16.638	16.811	3.46E-04	1.72
+	2.248	0.781	Locus_25319_Transcript_5_8_Confidence_0.333_Length_2150_6	Cytoplasm	-			19.343	20.146	20.029	19.930	19.121	18.905	18.923	19.483	18.971	5.65E-03	1.72
	0.868	0.780	Locus_21999_Transcript_9_11_Confidence_0.294_Length_3585_2	Nucleus	O	Belongs to the peptidase M16 family		18.279	19.290	19.668	19.760	18.940	17.960	18.442	17.645	19.358	1.36E-01	1.72
	1.251	0.780	Locus_33065_Transcript_1_1_Confidence_0.000_Length_1040_2	Peroxisome	IQ	COG1028 Dehydrogenases with different specificities (related to short-chain alcohol dehydrogenases)		16.118	17.195	16.680	16.680	16.286	15.483	15.372	15.647	16.652	5.61E-02	1.72
	1.870	0.780	Locus_28138_Transcript_2_2_Confidence_0.333_Length_1230_2	Cytoplasm	-	-		22.682	23.097	22.819	22.291	21.935	21.928	22.183	21.354	22.313	1.35E-02	1.72
+	2.325	0.780	Locus_38966_Transcript_3_3_Confidence_0.000_Length_3015_4	Extracellular	C	thioredoxin-disulfide reductase activity		18.562	18.602	18.731	18.711	17.551	17.714	17.558	18.336	18.199	4.73E-03	1.72
+	2.061	0.779	Locus_12945_Transcript_1_2_Confidence_1.000_Length_2867_3	Cytoplasm|Lysosome_Vacuole	-			18.773	18.332	18.274	17.780	17.573	17.375	17.165	17.741	17.700	8.69E-03	1.72
+	3.156	0.779	Locus_28724_Transcript_1_1_Confidence_0.500_Length_4036_6	Nucleus	HI	calcium dependent protein kinase		18.362	18.260	18.214	17.867	17.349	17.349	17.126	17.558	17.602	6.98E-04	1.72
+	2.040	0.779	Locus_50850_Transcript_1_1_Confidence_0.000_Length_1795_4	Endoplasmic reticulum	-	-		18.543	19.541	19.237	19.545	18.569	18.462	18.328	18.562	18.270	9.12E-03	1.72
	1.398	0.779	Locus_6801_Transcript_1_1_Confidence_0.500_Length_1754_5	Cytoplasm	-	coatomer delta subunit, ARCN1		20.803	20.386	20.448	20.069	19.712	19.920	19.802	20.108	18.697	4.00E-02	1.72
+	2.318	0.778	Locus_32741_Transcript_4_8_Confidence_0.333_Length_1765_5	Cytoplasm	-			17.595	18.310	18.156	18.256	17.528	16.988	17.323	17.116	17.551	4.81E-03	1.71
	1.286	0.777	Locus_53778_Transcript_1_1_Confidence_0.000_Length_1371_6	Plastid	-			18.624	19.974	19.960	19.791	19.126	18.392	19.126	18.532	18.876	5.17E-02	1.71
+	2.005	0.775	Locus_7605_Transcript_1_1_Confidence_0.000_Length_943_1	Cytoplasm	-			16.721	16.786	16.954	16.721	15.624	16.451	15.927	16.480	15.621	9.88E-03	1.71
	1.563	0.774	Locus_2622_Transcript_11_40_Confidence_0.102_Length_13136_5	Cytoplasm	-			23.338	24.019	24.344	24.261	23.114	23.430	22.589	23.468	23.480	2.73E-02	1.71
	1.611	0.774	Locus_3998_Transcript_5_7_Confidence_0.500_Length_1857_2	Nucleus	-			21.815	21.995	22.164	22.233	21.327	20.654	21.482	21.981	20.946	2.45E-02	1.71
+	2.187	0.774	Locus_12386_Transcript_17_24_Confidence_0.432_Length_27139_6	Cytoplasm|Nucleus	-	magnesium chelatase subunit H [EC:6.6.1.1]		19.946	19.924	20.043	19.894	18.974	18.937	18.851	19.810	19.317	6.51E-03	1.71
+	3.257	0.773	Locus_30205_Transcript_1_1_Confidence_0.000_Length_1967_2	Endoplasmic reticulum|Golgi apparatus	M	N-acetylgalactosaminyltransferase 7		16.552	16.539	16.638	16.734	15.627	15.882	15.560	16.095	16.051	5.53E-04	1.71
+	2.188	0.772	Locus_12909_Transcript_3_6_Confidence_0.667_Length_5338_4	Nucleus	U	Belongs to the TRAFAC class dynamin-like GTPase superfamily. Dynamin Fzo YdjA family		19.021	18.497	18.409	18.126	17.773	17.520	17.805	17.528	18.080	6.49E-03	1.71
	1.029	0.772	Locus_597_Transcript_1_2_Confidence_1.000_Length_1220_2	Plastid	O	Glutaredoxin 2, C terminal domain		23.069	22.046	22.215	21.891	21.427	21.458	21.763	22.394	20.628	9.35E-02	1.71
+	3.098	0.771	Locus_10482_Transcript_2_2_Confidence_0.333_Length_1749_2	Endoplasmic reticulum	-			17.053	17.288	17.251	17.085	16.103	16.336	16.275	16.760	16.517	7.98E-04	1.71
	1.658	0.770	Locus_14677_Transcript_1_2_Confidence_1.000_Length_1767_5	Cytoplasm	E	isopropyl malate synthase		17.392	18.121	17.891	17.251	17.074	16.320	17.332	16.954	16.786	2.20E-02	1.71
	1.229	0.769	Locus_3558_Transcript_1_3_Confidence_0.333_Length_3152_1	Nucleus	C	Psort location Cytoplasmic, score		23.780	22.924	23.233	23.282	22.568	22.167	22.846	21.772	23.324	5.90E-02	1.70
	1.512	0.769	Locus_30612_Transcript_1_2_Confidence_0.750_Length_3688_2	Nucleus	-			14.167	14.316	14.575	13.464	13.046	13.586	12.985	13.901	13.288	3.08E-02	1.70
	1.102	0.769	Locus_69525_Transcript_1_1_Confidence_0.000_Length_505_1	Endoplasmic reticulum|Lysosome_Vacuole	-			15.489	16.124	16.036	16.122	16.064	14.451	15.187	14.551	15.618	7.91E-02	1.70
	1.242	0.767	Locus_63268_Transcript_4_5_Confidence_0.200_Length_1211_3	Cytoplasm	-			18.687	19.165	19.388	20.417	18.827	18.450	18.509	18.917	18.532	5.72E-02	1.70
+	2.515	0.767	Locus_35925_Transcript_1_2_Confidence_0.500_Length_1208_1	Cytoplasm|Nucleus	-			15.179	15.548	15.647	15.244	14.539	14.251	14.598	14.814	14.984	3.06E-03	1.70
	1.437	0.765	Locus_19686_Transcript_1_1_Confidence_0.000_Length_2667_5	Cytoplasm	J	Aspartyl-tRNA synthetase		20.873	20.407	20.218	19.290	19.446	19.543	19.493	19.415	19.265	3.66E-02	1.70
	1.105	0.764	Locus_5594_Transcript_12_15_Confidence_0.348_Length_4541_4	Nucleus	J	Hydrolyzes ATP, and can also hydrolyze GTP with lower efficiency. Has lower affinity for GTP		19.388	19.170	18.770	17.994	18.090	17.409	17.873	18.161	18.799	7.86E-02	1.70
+	3.195	0.764	Locus_51488_Transcript_1_2_Confidence_1.000_Length_1684_2	Plastid	E	Saccharopine dehydrogenase NADP binding domain		15.705	15.715	15.908	15.621	15.229	14.863	15.191	14.920	14.666	6.39E-04	1.70
+	3.749	0.763	Locus_13033_Transcript_3_3_Confidence_0.000_Length_3539_2	Endoplasmic reticulum|Golgi apparatus	-			13.425	13.247	13.464	13.070	12.605	12.744	12.401	12.438	12.502	1.78E-04	1.70
+	3.120	0.763	Locus_26802_Transcript_4_7_Confidence_0.273_Length_3992_1	Plastid	E	metalloaminopeptidase activity		22.375	21.967	22.114	21.949	21.348	21.453	21.253	21.587	21.049	7.58E-04	1.70
	1.170	0.763	Locus_34189_Transcript_1_2_Confidence_0.667_Length_2637_6	Nucleus	-			19.629	18.388	18.349	18.425	18.613	17.773	17.954	17.392	17.943	6.77E-02	1.70
	0.812	0.762	Locus_913_Transcript_1_1_Confidence_0.000_Length_3440_6	Nucleus	-			19.292	20.253	20.195	19.539	20.121	18.297	19.358	18.095	19.419	1.54E-01	1.70
	1.037	0.761	Locus_55800_Transcript_1_2_Confidence_0.500_Length_585_5	Endoplasmic reticulum	-			16.943	17.610	17.306	17.489	16.848	16.546	16.721	15.399	17.367	9.18E-02	1.69
	1.281	0.761	Locus_4215_Transcript_3_5_Confidence_0.571_Length_1783_5	Nucleus	-			16.362	16.811	16.773	16.210	16.208	15.875	15.768	14.794	16.247	5.24E-02	1.69
	1.067	0.759	Locus_734_Transcript_79_98_Confidence_0.061_Length_14089_4	Cytoplasm|Nucleus	-			19.865	20.230	20.121	19.237	19.180	18.497	18.638	19.072	20.133	8.58E-02	1.69
	1.941	0.758	Locus_3776_Transcript_1_1_Confidence_0.000_Length_2657_4	Lysosome_Vacuole|Golgi apparatus	-			16.824	16.734	16.513	16.238	15.569	15.765	15.454	15.880	16.425	1.14E-02	1.69
	1.929	0.758	Locus_12286_Transcript_1_1_Confidence_0.000_Length_1666_6	Plastid	-			18.528	18.591	18.861	18.649	18.053	17.897	18.059	18.301	17.185	1.18E-02	1.69
	1.822	0.758	Locus_37527_Transcript_1_1_Confidence_0.000_Length_1092_2	Cytoplasm	H	Belongs to the spermidine spermine synthase family		17.543	18.349	18.450	17.943	17.400	17.105	17.214	17.053	17.792	1.51E-02	1.69
	0.998	0.757	Locus_4787_Transcript_1_1_Confidence_0.000_Length_1502_6	Endoplasmic reticulum	-			19.158	19.285	19.263	19.407	17.994	18.818	17.694	18.400	19.702	1.01E-01	1.69
+	2.264	0.756	Locus_11294_Transcript_64_91_Confidence_0.053_Length_6337_2	Nucleus	-			16.610	17.528	17.425	17.204	16.382	16.492	16.336	16.343	16.624	5.44E-03	1.69
	1.943	0.756	Locus_14911_Transcript_1_2_Confidence_1.000_Length_2651_3	Cytoplasm	-			16.680	16.999	17.126	17.105	16.070	16.208	15.669	16.412	16.747	1.14E-02	1.69
+	2.664	0.756	Locus_11140_Transcript_8_12_Confidence_0.364_Length_2364_5	Nucleus	J	small subunit ribosomal protein S24e		21.127	21.248	21.207	20.654	20.299	20.265	20.365	20.002	20.582	2.17E-03	1.69
	0.992	0.756	Locus_52317_Transcript_1_1_Confidence_0.000_Length_1794_1	Cytoplasm|Nucleus	A	K homology RNA-binding domain		20.458	20.858	20.427	19.883	19.532	19.168	19.276	19.373	20.902	1.02E-01	1.69
	1.336	0.755	Locus_52545_Transcript_1_1_Confidence_0.000_Length_326_6	Cytoplasm|Nucleus	A	RNA binding		16.848	16.966	16.932	16.472	16.162	15.851	15.572	15.652	17.010	4.61E-02	1.69
	0.659	0.755	Locus_16000_Transcript_1_1_Confidence_0.500_Length_541_6	Cell membrane	-			15.799	15.957	15.461	15.713	14.144	14.545	14.379	14.970	16.848	2.19E-01	1.69
+	2.133	0.755	Locus_3369_Transcript_2_3_Confidence_0.750_Length_1386_1	Plastid	-			18.005	17.908	18.297	18.631	17.260	17.879	17.214	17.610	17.315	7.37E-03	1.69
	1.226	0.754	Locus_9684_Transcript_15_36_Confidence_0.137_Length_8928_2	Nucleus	P	Belongs to the cation transport ATPase (P-type) (TC 3.A.3) family		19.706	20.932	20.772	20.714	20.545	19.694	19.750	19.419	19.476	5.94E-02	1.69
+	3.702	0.754	Locus_29001_Transcript_2_2_Confidence_0.333_Length_3544_5	Nucleus	-			16.017	15.747	15.618	15.557	14.988	14.952	14.882	14.911	15.171	1.98E-04	1.69
	1.087	0.754	Locus_11723_Transcript_1_1_Confidence_0.000_Length_664_5	Cytoplasm|Nucleus	-			18.433	18.349	18.454	18.861	18.214	18.095	18.074	17.949	16.522	8.18E-02	1.69
	1.655	0.753	Locus_6489_Transcript_1_1_Confidence_0.000_Length_2374_5	Nucleus|Plastid	H	ligase activity, forming nitrogen-metal bonds, forming coordination complexes		18.214	18.943	19.037	18.663	17.994	17.474	17.824	18.562	17.954	2.21E-02	1.68
	0.833	0.752	Locus_2208_Transcript_2_2_Confidence_0.000_Length_1073_3	Mitochondrion	C	Succinyl CoA ligase_ synthetase		17.165	18.524	18.923	19.077	17.602	16.873	18.141	18.090	17.645	1.47E-01	1.68
+	2.188	0.752	Locus_4054_Transcript_1_1_Confidence_0.000_Length_1594_4	Cytoplasm	U	Adaptor complexes medium subunit family		20.554	20.310	20.146	19.888	19.446	19.564	19.274	19.148	19.932	6.48E-03	1.68
	1.067	0.751	Locus_9820_Transcript_2_5_Confidence_0.222_Length_3620_3	Cytoplasm|Nucleus	O	Ubiquitinyl hydrolase 1		20.981	20.133	20.069	19.483	19.202	19.123	19.035	19.419	20.299	8.58E-02	1.68
	1.277	0.751	Locus_23505_Transcript_1_1_Confidence_0.000_Length_1843_1	Cytoplasm|Nucleus	-			15.187	15.539	15.995	15.771	14.229	15.010	15.337	14.337	15.445	5.29E-02	1.68
+	2.134	0.751	Locus_695_Transcript_5_26_Confidence_0.074_Length_17005_5	Cytoplasm	-			16.786	16.652	16.734	17.195	16.486	16.008	16.047	15.601	16.313	7.34E-03	1.68
+	2.525	0.750	Locus_41416_Transcript_1_1_Confidence_0.000_Length_1483_6	Extracellular	O	Hsp33 protein		19.675	20.321	20.487	20.016	19.197	19.417	19.315	19.501	19.446	2.99E-03	1.68
	1.157	0.748	Locus_28113_Transcript_1_2_Confidence_0.500_Length_1441_5	Cytoplasm	-	-		18.882	18.493	18.265	17.836	17.707	17.156	17.528	17.156	18.558	6.96E-02	1.68
	0.900	0.745	Locus_19672_Transcript_1_2_Confidence_1.000_Length_2209_4	Cytoplasm	-			17.251	17.786	17.573	17.341	16.824	16.223	16.624	15.961	18.080	1.26E-01	1.68
	1.488	0.745	Locus_20018_Transcript_2_3_Confidence_0.500_Length_678_6	Cytoplasm	-			19.946	18.957	18.767	18.999	18.770	18.190	18.591	18.543	18.016	3.25E-02	1.68
	1.227	0.742	Locus_6501_Transcript_24_28_Confidence_0.062_Length_2938_4	Nucleus	-			16.943	17.780	17.375	16.773	16.277	17.156	16.298	16.824	15.824	5.93E-02	1.67
	0.956	0.742	Locus_62075_Transcript_1_1_Confidence_0.000_Length_1502_1	Nucleus	O	E2_bind		17.032	16.885	16.885	15.954	15.514	15.773	15.156	16.558	16.734	1.11E-01	1.67
	1.944	0.740	Locus_1832_Transcript_7_17_Confidence_0.375_Length_8703_3	Cytoplasm	-			17.727	18.165	18.336	18.429	17.595	17.214	17.341	17.064	17.908	1.14E-02	1.67
	1.538	0.740	Locus_61658_Transcript_1_1_Confidence_0.000_Length_1329_4	Cytoplasm	-			16.666	16.734	16.652	16.707	16.304	16.242	16.012	16.173	15.019	2.90E-02	1.67
	0.665	0.737	Locus_17714_Transcript_16_22_Confidence_0.059_Length_4431_2	Cytoplasm	C	acetyl-CoA acyltransferase 1 [EC:2.3.1.16]		14.853	15.922	15.511	16.091	16.343	14.078	14.721	13.993	15.152	2.16E-01	1.67
+	2.849	0.736	Locus_75454_Transcript_1_1_Confidence_0.000_Length_1171_2	Mitochondrion	CK	Zinc-binding dehydrogenase		21.002	20.910	20.873	20.917	20.082	20.468	20.121	19.808	20.468	1.42E-03	1.67
	0.740	0.735	Locus_4087_Transcript_14_15_Confidence_0.111_Length_1170_1	Cytoplasm	KLT	GTP binding		17.288	18.080	17.954	17.694	16.531	16.414	16.394	17.175	18.580	1.82E-01	1.66
	1.154	0.735	Locus_12651_Transcript_1_1_Confidence_0.500_Length_987_6	Mitochondrion				19.417	20.195	20.207	20.158	19.283	19.249	19.131	18.489	20.146	7.01E-02	1.66
	0.988	0.733	Locus_8178_Transcript_2_3_Confidence_0.667_Length_1824_2	Plastid	G	fructose 1,6-bisphosphate 1-phosphatase activity		17.279	17.520	17.392	18.923	17.270	16.519	16.932	16.954	17.551	1.03E-01	1.66
	0.804	0.733	Locus_13767_Transcript_27_46_Confidence_0.059_Length_6716_1	Cell membrane	-			16.848	18.744	18.652	19.074	17.638	17.306	17.624	17.400	18.016	1.57E-01	1.66
+	3.380	0.733	Locus_18986_Transcript_1_2_Confidence_1.000_Length_2214_3	Plastid	O	protein refolding		20.526	20.288	20.396	20.029	19.489	19.439	19.706	19.750	19.501	4.16E-04	1.66
	2.158	0.732	Locus_75751_Transcript_1_1_Confidence_0.000_Length_482_2	Cell membrane|Lysosome_Vacuole	-			17.687	17.721	17.848	18.026	16.920	16.824	17.085	16.908	17.707	6.95E-03	1.66
	1.596	0.732	Locus_10094_Transcript_1_1_Confidence_0.000_Length_1713_1	Endoplasmic reticulum	S	Homodimerisation domain of SGTA		17.638	18.110	18.037	18.274	17.105	16.747	17.074	17.624	17.867	2.53E-02	1.66
	0.851	0.731	Locus_10479_Transcript_30_32_Confidence_0.061_Length_4943_4	Cytoplasm	-			18.513	18.199	17.914	17.358	18.362	17.053	17.580	16.329	16.999	1.41E-01	1.66
	2.035	0.731	Locus_15510_Transcript_2_2_Confidence_0.333_Length_1416_6	Plastid	C	photosystem I assembly		21.089	20.932	21.016	20.803	19.856	20.343	20.183	20.835	19.930	9.23E-03	1.66
	1.316	0.731	Locus_50987_Transcript_1_1_Confidence_0.000_Length_1129_1	Lysosome_Vacuole|Golgi apparatus	-			19.066	19.204	19.319	19.105	18.090	18.116	18.274	18.237	19.499	4.83E-02	1.66
	1.540	0.729	Locus_2667_Transcript_1_1_Confidence_0.000_Length_937_3	Cytoplasm	J	Required for the assembly and or stability of the 40S ribosomal subunit. Required for the processing of the 20S rRNA- precursor to mature 18S rRNA in a late step of the maturation of 40S ribosomal subunits		21.680	21.164	21.170	21.784	20.803	20.564	20.835	21.305	20.095	2.89E-02	1.66
	2.178	0.728	Locus_13219_Transcript_9_10_Confidence_0.214_Length_1963_4	Cytoplasm|Nucleus	-			22.343	22.741	22.573	22.906	22.215	21.803	21.939	21.437	22.167	6.63E-03	1.66
+	2.431	0.728	Locus_13963_Transcript_15_20_Confidence_0.296_Length_4955_2	Nucleus	-			21.512	21.831	21.796	21.043	20.747	20.880	20.888	20.645	20.924	3.71E-03	1.66
	1.389	0.728	Locus_910_Transcript_1_3_Confidence_0.500_Length_2307_5	Nucleus	J	Eukaryotic translation initiation factor 3 subunit B		19.536	19.814	19.526	19.221	18.328	18.429	18.485	19.253	19.487	4.08E-02	1.66
	0.352	0.727	Locus_73582_Transcript_1_1_Confidence_0.000_Length_1104_5	Peroxisome	O	Thioredoxin		12.050	13.598	13.082	14.344	14.236	11.541	13.242	10.355	13.330	4.45E-01	1.66
	1.766	0.726	Locus_2140_Transcript_1_2_Confidence_0.667_Length_1038_6	Plastid	O	protein disulfide-isomerase [EC:5.3.4.1]		18.867	19.560	19.663	18.818	18.442	18.620	18.638	18.090	18.714	1.72E-02	1.65
+	4.485	0.724	Locus_43087_Transcript_8_14_Confidence_0.045_Length_1775_4	Lysosome_Vacuole	-			16.458	16.570	16.583	16.652	15.710	15.801	15.786	16.068	15.844	3.27E-05	1.65
	1.538	0.724	Locus_55822_Transcript_1_1_Confidence_0.000_Length_820_2	Nucleus	-			21.114	21.443	21.453	20.714	20.663	20.458	20.850	20.573	19.742	2.90E-02	1.65
	1.607	0.723	Locus_26077_Transcript_1_1_Confidence_0.000_Length_1537_1	Extracellular	E	Aspartate aminotransferase		18.026	18.539	18.551	18.442	17.714	18.214	17.543	17.873	16.988	2.47E-02	1.65
	2.216	0.723	Locus_30452_Transcript_1_11_Confidence_0.333_Length_2199_4	Nucleus	O	Zn-dependent protease with chaperone function		17.074	17.095	16.943	17.392	16.747	16.491	16.514	15.861	16.404	6.07E-03	1.65
	1.134	0.721	Locus_24963_Transcript_2_9_Confidence_0.308_Length_2977_6	Nucleus	-	-		17.799	17.043	16.873	16.270	16.282	16.475	16.379	16.638	15.601	7.35E-02	1.65
	1.456	0.720	Locus_6267_Transcript_1_1_Confidence_0.000_Length_1728_2	Plastid	H	uroporphyrinogen decarboxylase activity		21.049	20.517	20.780	20.645	19.263	20.354	19.946	20.601	19.974	3.50E-02	1.65
	0.597	0.719	Locus_28949_Transcript_1_1_Confidence_0.500_Length_2550_6	Nucleus	-			18.949	19.103	18.920	18.885	18.796	17.760	18.218	16.707	19.746	2.53E-01	1.65
+	3.603	0.718	Locus_9945_Transcript_6_7_Confidence_0.231_Length_5853_3	Cytoplasm	C	V-type H+-transporting ATPase subunit a		23.296	23.404	23.492	23.552	22.765	22.967	22.559	22.514	22.784	2.49E-04	1.65
	1.202	0.717	Locus_7226_Transcript_2_4_Confidence_0.500_Length_5797_3	Cell membrane	-			15.877	16.932	16.943	16.836	16.043	16.064	16.229	15.124	16.193	6.28E-02	1.64
	0.918	0.716	Locus_40328_Transcript_1_2_Confidence_0.667_Length_992_4	Cytoplasm|Extracellular	-			22.502	22.346	22.460	22.362	21.880	21.939	22.213	22.176	20.299	1.21E-01	1.64
	2.108	0.715	Locus_26611_Transcript_1_1_Confidence_0.500_Length_1543_6	Cytoplasm	U	Belongs to the adaptor complexes medium subunit family		20.788	21.230	21.089	21.089	20.780	20.095	20.564	20.310	19.919	7.80E-03	1.64
	0.936	0.715	Locus_1576_Transcript_3_5_Confidence_0.400_Length_4186_4	Cell membrane	R	ATP dependent ABC transporter		15.280	16.666	16.540	17.095	16.266	15.508	15.517	15.229	15.882	1.16E-01	1.64
	1.462	0.715	Locus_2068_Transcript_36_46_Confidence_0.208_Length_30609_2	Cytoplasm	O	calpain-type cysteine protease DEK1 [EC:3.4.22.-]		20.253	20.722	20.354	20.016	19.821	18.814	19.910	19.974	19.590	3.45E-02	1.64
	2.269	0.715	Locus_13459_Transcript_3_5_Confidence_0.500_Length_2422_4	Nucleus	S	LURP-one-related		19.885	19.880	20.183	19.899	19.002	19.487	19.204	19.670	18.873	5.39E-03	1.64
	1.599	0.714	Locus_2768_Transcript_2_3_Confidence_0.500_Length_2126_3	Nucleus	-			17.954	18.462	18.251	17.811	17.466	17.126	16.861	17.624	17.954	2.52E-02	1.64
	1.379	0.713	Locus_13831_Transcript_1_1_Confidence_0.000_Length_2924_6	Endoplasmic reticulum	O	heat shock protein HSP70		22.265	22.432	22.388	22.478	22.394	21.002	22.046	21.293	21.654	4.17E-02	1.64
	1.403	0.713	Locus_24868_Transcript_3_9_Confidence_0.308_Length_17770_6	Cytoplasm	F	phosphoribosylformylglycinamidine synthase activity		18.929	20.299	19.923	19.706	19.131	18.652	19.037	19.294	18.891	3.95E-02	1.64
+	3.188	0.711	Locus_30636_Transcript_4_4_Confidence_0.250_Length_3625_6	Cytoplasm	-			17.021	17.279	17.270	17.233	16.721	16.510	16.351	16.666	16.200	6.49E-04	1.64
	1.350	0.710	Locus_47563_Transcript_1_1_Confidence_0.500_Length_874_4	Golgi apparatus	-	-		17.505	18.156	18.256	17.714	17.466	17.879	16.848	17.116	16.680	4.46E-02	1.64
	0.905	0.710	Locus_10370_Transcript_4_6_Confidence_0.125_Length_4222_5	Mitochondrion	L	DNA Polymerase		15.560	17.010	17.064	16.897	15.729	15.713	15.344	16.162	16.666	1.25E-01	1.64
	1.323	0.710	Locus_11537_Transcript_1_2_Confidence_1.000_Length_2999_5	Cytoplasm	-			18.100	17.943	18.026	17.505	17.332	16.478	16.999	17.156	17.954	4.76E-02	1.64
	0.934	0.709	Locus_9929_Transcript_1_2_Confidence_1.000_Length_1080_1	Endoplasmic reticulum	I	GNS1_SUR4 family		13.892	13.575	13.598	12.651	12.296	12.973	12.777	13.586	11.966	1.16E-01	1.63
	2.353	0.709	Locus_2429_Transcript_1_2_Confidence_1.000_Length_2205_1	Cytoplasm	-			17.543	17.392	17.315	17.341	16.734	16.372	16.346	16.897	17.095	4.43E-03	1.63
	1.337	0.709	Locus_50037_Transcript_1_1_Confidence_0.000_Length_995_3	Cytoplasm	DO	Caspase domain		18.855	18.754	18.882	18.827	18.080	17.902	17.873	17.638	19.110	4.60E-02	1.63
	1.713	0.708	Locus_24067_Transcript_3_4_Confidence_0.500_Length_10430_6	Cytoplasm	-			17.481	17.836	17.994	18.085	17.146	16.908	16.747	17.105	17.799	1.94E-02	1.63
+	3.438	0.707	Locus_29360_Transcript_8_13_Confidence_0.200_Length_4392_6	Cytoplasm	C	Vacuolar ATP synthase subunit D		23.665	23.676	23.552	23.468	23.183	22.619	22.863	22.880	22.869	3.65E-04	1.63
	1.167	0.707	Locus_70674_Transcript_1_1_Confidence_0.000_Length_682_4	Cytoplasm	S	Oxidoreductase family, NAD-binding Rossmann fold		19.924	20.407	20.706	20.796	19.694	19.783	19.439	20.645	19.192	6.81E-02	1.63
	2.223	0.707	Locus_26485_Transcript_1_1_Confidence_0.000_Length_3097_4	Plastid	S	Phosphotransferase enzyme family		16.334	16.773	16.773	16.051	15.649	15.530	15.829	15.873	15.997	5.99E-03	1.63
	2.379	0.706	Locus_30172_Transcript_1_1_Confidence_0.000_Length_1825_1	Plastid	IM	4-hydroxy-3-methylbut-2-en-1-yl diphosphate reductase activity		16.193	16.601	16.786	16.459	15.554	15.661	15.649	16.103	16.051	4.18E-03	1.63
	1.548	0.705	Locus_8839_Transcript_1_1_Confidence_0.000_Length_3067_1	Mitochondrion	AJ	Catalyzes the isomerization of citrate to isocitrate via cis-aconitate		17.707	18.591	18.773	18.763	17.943	17.417	17.588	18.005	17.818	2.83E-02	1.63
	1.667	0.704	Locus_61236_Transcript_1_1_Confidence_0.000_Length_1111_5	Lysosome_Vacuole	P	zinc transporter, ZIP_ zinc iron permease		17.528	17.358	17.375	17.474	16.966	17.032	16.908	16.836	15.906	2.15E-02	1.63
	1.559	0.703	Locus_14427_Transcript_1_2_Confidence_1.000_Length_1165_2	Cytoplasm|Nucleus	Q	Enoyl-(Acyl carrier protein) reductase		16.160	16.060	15.966	15.580	15.023	14.789	14.938	15.726	15.718	2.76E-02	1.63
	1.071	0.701	Locus_31382_Transcript_1_1_Confidence_0.000_Length_924_6	Plastid	O	FKBP-type peptidyl-prolyl cis-trans isomerase		18.737	19.080	18.905	18.917	18.923	17.792	18.885	17.384	18.059	8.49E-02	1.63
+	3.026	0.701	Locus_15966_Transcript_1_2_Confidence_1.000_Length_1604_3	Cell membrane	-			18.306	18.156	18.110	17.659	17.384	17.392	17.223	17.417	17.367	9.41E-04	1.63
	0.749	0.701	Locus_48549_Transcript_1_1_Confidence_0.000_Length_1610_4	Cytoplasm	J	valyl-tRNA aminoacylation		19.315	20.507	20.507	19.988	19.532	20.458	19.121	18.288	19.493	1.78E-01	1.63
	0.814	0.699	Locus_27981_Transcript_2_4_Confidence_0.333_Length_6261_6	Nucleus	-			20.865	22.383	22.776	22.259	21.176	21.884	21.407	20.689	21.706	1.54E-01	1.62
	1.026	0.698	Locus_14549_Transcript_1_1_Confidence_0.500_Length_640_4	Cytoplasm	J	Belongs to the universal ribosomal protein uS15 family		22.942	23.132	22.897	22.901	22.665	22.543	22.632	22.495	21.016	9.42E-02	1.62
	1.848	0.697	Locus_24105_Transcript_1_1_Confidence_0.000_Length_1372_2	Plastid	-			18.146	18.301	18.141	17.811	17.673	16.954	17.085	17.867	17.433	1.42E-02	1.62
	2.030	0.697	Locus_8106_Transcript_5_7_Confidence_0.300_Length_13912_3	Cytoplasm	-			16.624	16.747	16.773	16.480	15.607	16.109	15.870	16.522	15.688	9.33E-03	1.62
	2.094	0.696	Locus_44224_Transcript_2_2_Confidence_0.000_Length_2185_5	Cell membrane	-			16.259	16.680	16.799	16.707	16.218	15.615	15.952	16.216	15.575	8.06E-03	1.62
	1.056	0.694	Locus_28980_Transcript_2_2_Confidence_0.000_Length_1377_5	Cytoplasm	-			18.354	19.121	18.848	19.423	18.170	18.037	17.773	18.005	19.226	8.79E-02	1.62
+	2.839	0.694	Locus_34520_Transcript_1_1_Confidence_0.000_Length_1130_1	Mitochondrion	H	Carboxyvinyl-carboxyphosphonate phosphorylmutase		21.591	21.755	21.540	21.299	20.722	20.582	21.022	20.827	21.108	1.45E-03	1.62
	1.056	0.694	Locus_596_Transcript_2_3_Confidence_0.500_Length_1679_2	Extracellular	S	NAD dependent epimerase_dehydratase family		22.253	22.856	23.114	22.757	21.819	22.002	22.072	23.026	21.338	8.79E-02	1.62
	1.112	0.694	Locus_3021_Transcript_1_3_Confidence_0.600_Length_1860_2	Cytoplasm	A	Belongs to the DEAD box helicase family		20.811	21.614	21.478	21.536	20.218	20.448	20.207	20.880	21.578	7.72E-02	1.62
	1.284	0.694	Locus_46314_Transcript_1_1_Confidence_0.000_Length_604_6	Cytoplasm|Extracellular	O	Belongs to the ubiquitin-conjugating enzyme family		18.670	18.687	18.474	17.811	17.673	17.136	17.417	18.126	18.233	5.20E-02	1.62
	1.357	0.693	Locus_45_Transcript_1_1_Confidence_0.500_Length_2240_3	Extracellular	-			18.999	18.908	18.580	18.830	18.580	17.450	18.513	17.666	18.474	4.40E-02	1.62
	0.956	0.693	Locus_28972_Transcript_1_1_Confidence_0.000_Length_1053_3	Cytoplasm	-			16.680	17.659	17.687	17.773	16.707	16.325	16.356	16.604	17.792	1.11E-01	1.62
	0.715	0.692	Locus_20952_Transcript_1_3_Confidence_0.667_Length_676_5	Cytoplasm|Cell membrane	-			19.358	19.617	19.654	19.509	19.158	17.966	18.932	17.949	20.207	1.93E-01	1.62
	2.036	0.692	Locus_22618_Transcript_3_4_Confidence_0.500_Length_4857_3	Nucleus	O	Carboxypeptidase Taq (M32) metallopeptidase		19.485	19.932	20.183	20.299	19.123	19.448	19.002	19.301	19.539	9.20E-03	1.62
	1.659	0.690	Locus_19488_Transcript_2_4_Confidence_0.500_Length_1524_1	Mitochondrion	O	PPIases accelerate the folding of proteins. It catalyzes the cis-trans isomerization of proline imidic peptide bonds in oligopeptides		19.497	19.133	18.949	19.347	18.446	17.937	18.458	18.949	18.917	2.19E-02	1.61
	2.578	0.690	Locus_22150_Transcript_45_77_Confidence_0.012_Length_2047_4	Plastid	-			19.310	19.427	19.509	19.043	18.595	18.620	19.026	18.554	18.367	2.64E-03	1.61
+	3.254	0.688	Locus_6463_Transcript_3_3_Confidence_0.333_Length_9194_1	Nucleus	-			17.818	17.885	17.914	17.920	17.126	17.214	16.873	17.481	17.288	5.57E-04	1.61
	2.239	0.687	Locus_33695_Transcript_1_2_Confidence_1.000_Length_1095_4	Golgi apparatus	-			16.943	16.513	16.148	16.355	15.739	15.686	15.666	15.804	16.120	5.77E-03	1.61
	0.631	0.686	Locus_25937_Transcript_2_2_Confidence_0.333_Length_1085_2	Cytoplasm	-			20.121	19.566	19.358	20.016	20.299	17.727	19.687	19.085	18.595	2.34E-01	1.61
	1.088	0.686	Locus_48709_Transcript_1_1_Confidence_0.000_Length_1579_3	Cytoplasm|Nucleus	J	glutaminyl-tRNA aminoacylation		18.146	19.462	19.530	18.858	18.306	18.069	18.090	18.940	18.161	8.16E-02	1.61
	0.867	0.685	Locus_37907_Transcript_1_2_Confidence_0.667_Length_3937_2	Cell membrane	-			16.582	16.304	16.461	16.666	15.545	14.957	15.368	16.279	16.943	1.36E-01	1.61
	1.410	0.684	Locus_19009_Transcript_12_26_Confidence_0.143_Length_3510_6	Nucleus	-			13.699	13.502	13.526	13.489	13.563	12.180	12.750	13.180	12.677	3.89E-02	1.61
+	2.747	0.683	Locus_23403_Transcript_1_1_Confidence_0.000_Length_1256_2	Cytoplasm|Nucleus	F	deoxyribose-phosphate aldolase activity		16.836	17.146	17.021	16.836	16.257	16.249	15.954	16.638	16.284	1.79E-03	1.61
	2.249	0.683	Locus_36731_Transcript_1_5_Confidence_0.286_Length_1421_3	Plastid	E	serine O-acetyltransferase activity		19.919	20.582	20.354	20.354	19.946	19.343	19.640	19.744	19.423	5.64E-03	1.61
	0.312	0.682	Locus_25285_Transcript_1_1_Confidence_0.000_Length_878_2	Lysosome_Vacuole	-			19.010	18.170	18.310	19.056	19.654	17.885	19.235	17.932	15.066	4.88E-01	1.60
	1.157	0.682	Locus_1781_Transcript_10_21_Confidence_0.152_Length_8461_3	Cytoplasm	I	3-hydroxyacyl-CoA dehydrogenase		21.706	23.095	22.722	22.596	22.251	21.559	21.628	21.554	22.248	6.97E-02	1.60
	1.199	0.682	Locus_45962_Transcript_1_1_Confidence_0.000_Length_1555_2	Lysosome_Vacuole	-			19.974	20.207	20.242	19.776	18.606	19.946	18.908	19.610	19.770	6.33E-02	1.60
	0.988	0.681	Locus_33293_Transcript_2_3_Confidence_0.667_Length_1937_1	Extracellular	-			20.082	18.524	18.757	18.501	18.242	18.554	18.223	18.562	17.842	1.03E-01	1.60
	1.172	0.681	Locus_1209_Transcript_2_2_Confidence_0.333_Length_1400_2	Cytoplasm	-	-		17.458	18.433	18.388	18.141	17.032	17.392	16.873	17.920	17.902	6.73E-02	1.60
	0.548	0.681	Locus_23599_Transcript_3_3_Confidence_0.200_Length_2293_4	Cytoplasm|Nucleus	-			16.721	17.855	17.543	17.714	17.960	16.185	17.624	15.330	16.786	2.83E-01	1.60
	0.858	0.681	Locus_45184_Transcript_3_3_Confidence_0.500_Length_3978_1	Cytoplasm	GM	ADP-glyceromanno-heptose 6-epimerase activity		16.999	18.392	17.805	17.116	17.185	16.373	16.799	16.394	17.734	1.39E-01	1.60
	2.111	0.680	Locus_35879_Transcript_3_10_Confidence_0.333_Length_4458_6	Nucleus	-			17.367	17.481	17.409	17.842	16.586	16.885	16.489	17.251	17.010	7.74E-03	1.60
	2.302	0.679	Locus_757_Transcript_8_26_Confidence_0.171_Length_5463_1	Cytoplasm	-			21.865	21.718	21.751	21.645	21.236	21.195	21.002	21.359	20.536	4.99E-03	1.60
	1.882	0.677	Locus_1552_Transcript_1_1_Confidence_0.500_Length_1467_6	Cytoplasm|Nucleus	-			22.039	22.195	22.198	21.767	21.201	21.164	21.089	21.985	21.427	1.31E-02	1.60
	0.939	0.677	Locus_40722_Transcript_1_2_Confidence_1.000_Length_3808_5	Lysosome_Vacuole	-			18.037	17.323	17.085	17.297	16.824	16.327	16.318	16.466	17.861	1.15E-01	1.60
	0.995	0.676	Locus_20936_Transcript_2_2_Confidence_0.000_Length_978_1	Extracellular	-	-		17.966	18.209	18.332	18.242	18.301	17.558	17.873	17.384	16.438	1.01E-01	1.60
	2.285	0.675	Locus_35473_Transcript_1_1_Confidence_0.000_Length_1302_4	Cytoplasm	-			14.877	15.337	14.920	15.309	14.392	14.470	14.175	14.848	14.295	5.19E-03	1.60
	0.797	0.674	Locus_40127_Transcript_1_2_Confidence_1.000_Length_1862_3	Nucleus	IQ	PFAM AMP-dependent synthetase and ligase		16.318	16.610	17.043	17.095	16.293	16.474	16.392	16.595	14.710	1.60E-01	1.60
	0.961	0.673	Locus_27100_Transcript_1_1_Confidence_0.000_Length_1360_6	Nucleus	-			14.598	15.755	15.932	15.229	14.412	14.405	14.323	14.863	15.523	1.09E-01	1.59
	1.397	0.673	Locus_16981_Transcript_1_1_Confidence_0.500_Length_1731_3	Cytoplasm	M	Catalyzes the first step in hexosamine metabolism, converting fructose-6P into glucosamine-6P using glutamine as a nitrogen source		15.144	14.747	14.358	14.062	13.804	13.633	13.575	14.198	14.316	4.01E-02	1.59
	1.596	0.672	Locus_37999_Transcript_3_6_Confidence_0.500_Length_1905_2	Cytoplasm	G	Dihydroxyacetone kinase		22.971	22.152	22.158	21.960	21.338	21.739	21.502	22.022	21.591	2.54E-02	1.59
	1.067	0.671	Locus_33941_Transcript_6_12_Confidence_0.353_Length_5331_2	Nucleus	E	diaminopimelate decarboxylase		19.526	19.187	19.247	19.464	19.413	17.977	19.230	18.704	18.100	8.56E-02	1.59
	0.877	0.670	Locus_56261_Transcript_2_3_Confidence_0.500_Length_2789_4	Nucleus	O	chaperone cofactor-dependent protein refolding		17.242	18.539	18.811	18.165	17.425	17.146	17.433	17.204	18.388	1.33E-01	1.59
	1.280	0.670	Locus_54378_Transcript_2_3_Confidence_0.667_Length_1971_6	Lysosome_Vacuole|Golgi apparatus	-			19.354	19.392	19.487	19.108	18.470	19.180	17.873	18.617	19.187	5.25E-02	1.59
	2.035	0.669	Locus_27734_Transcript_1_3_Confidence_0.667_Length_1596_1	Nucleus	-			19.811	20.158	20.133	20.487	19.638	19.143	19.197	19.716	19.697	9.23E-03	1.59
	1.667	0.669	Locus_8063_Transcript_3_4_Confidence_0.429_Length_3280_6	Cytoplasm	C	Glycerol-3-phosphate dehydrogenase		22.933	23.128	23.036	22.158	22.401	21.823	22.305	22.170	22.026	2.15E-02	1.59
	0.982	0.669	Locus_17629_Transcript_2_2_Confidence_0.000_Length_1128_6	Extracellular	Z	dynamin like protein		19.460	19.752	19.631	18.265	18.635	18.209	18.888	18.237	19.072	1.04E-01	1.59
	2.012	0.669	Locus_3030_Transcript_38_64_Confidence_0.150_Length_29238_3	Cytoplasm	J	elongation factor 3		24.069	23.819	23.739	23.697	23.391	22.797	23.504	23.338	22.782	9.73E-03	1.59
	1.635	0.668	Locus_51850_Transcript_1_2_Confidence_1.000_Length_1983_3	Cytoplasm	-			17.652	18.450	18.446	18.110	17.536	16.954	17.588	17.792	17.610	2.32E-02	1.59
	2.013	0.668	Locus_3447_Transcript_1_1_Confidence_0.000_Length_4745_5	Endoplasmic reticulum	P	calcium-transporting ATPase activity		20.158	19.819	20.121	20.218	19.571	18.870	19.789	19.382	19.446	9.69E-03	1.59
	2.911	0.666	Locus_23937_Transcript_2_6_Confidence_0.400_Length_6569_1	Cytoplasm	U	clathrin binding		19.283	19.045	18.763	18.879	18.481	18.069	18.306	18.417	18.362	1.23E-03	1.59
	1.854	0.665	Locus_52289_Transcript_1_2_Confidence_1.000_Length_1599_5	Mitochondrion	-	UVB resistance protein		17.836	18.116	18.090	18.260	17.747	16.885	17.786	17.384	17.251	1.40E-02	1.59
	2.119	0.665	Locus_8961_Transcript_1_2_Confidence_1.000_Length_1581_4	Mitochondrion	-			20.714	20.332	20.218	20.564	20.082	19.602	19.602	20.146	19.528	7.59E-03	1.59
	2.598	0.663	Locus_64104_Transcript_1_1_Confidence_0.000_Length_923_5	Cytoplasm	E	Aminotransferase class I and II		18.789	19.431	19.297	18.966	18.497	18.251	18.489	18.595	18.454	2.52E-03	1.58
+	3.742	0.663	Locus_44653_Transcript_1_1_Confidence_0.000_Length_1422_3	Plastid	-	mannose-P-dolichol utilization defect 1, Mpdu1		18.367	17.983	18.242	18.069	17.417	17.481	17.392	17.588	17.631	1.81E-04	1.58
	0.926	0.663	Locus_4603_Transcript_1_1_Confidence_0.500_Length_4340_4	Cytoplasm	T	phosphoprotein phosphatase activity		12.029	11.344	11.350	10.937	10.922	11.556	10.653	10.806	9.825	1.19E-01	1.58
	1.956	0.661	Locus_4615_Transcript_1_1_Confidence_0.000_Length_1092_6	Extracellular|Plastid	GM	ubiquinone-6 biosynthetic process		16.966	17.315	17.367	16.897	16.399	15.966	16.680	16.543	16.786	1.11E-02	1.58
	1.347	0.661	Locus_10587_Transcript_1_1_Confidence_0.000_Length_2296_3	Endoplasmic reticulum	O	DnaJ containing		19.601	20.069	20.043	20.299	19.026	19.185	18.842	19.682	19.974	4.50E-02	1.58
	2.120	0.660	Locus_6279_Transcript_1_1_Confidence_0.500_Length_2940_1	Cytoplasm|Nucleus	-			15.908	16.231	16.169	16.091	15.489	15.306	14.966	15.589	15.848	7.58E-03	1.58
	1.547	0.659	Locus_623_Transcript_7_8_Confidence_0.300_Length_8563_5	Cytoplasm	-			21.002	21.550	21.559	21.213	20.888	20.619	21.022	20.842	19.988	2.84E-02	1.58
	1.926	0.659	Locus_2992_Transcript_1_1_Confidence_0.000_Length_2002_2	Cytoplasm	T	calcium-dependent protein kinase_calmodulin domain		18.195	18.379	18.481	18.551	17.937	17.242	17.602	17.727	18.204	1.19E-02	1.58
	0.962	0.657	Locus_9888_Transcript_8_14_Confidence_0.217_Length_10762_2	Nucleus	-			19.448	18.934	18.425	18.588	18.209	18.437	18.315	18.783	17.214	1.09E-01	1.58
	1.085	0.656	Locus_9806_Transcript_2_3_Confidence_0.500_Length_10016_1	Nucleus	-			17.242	18.043	18.265	17.861	17.175	16.848	16.848	17.032	18.080	8.23E-02	1.58
+	4.119	0.656	Locus_7973_Transcript_2_5_Confidence_0.143_Length_829_1	Extracellular	-			22.547	22.455	22.425	22.335	21.854	21.823	21.957	21.623	21.667	7.61E-05	1.58
	0.572	0.655	Locus_49692_Transcript_1_1_Confidence_0.000_Length_1379_5	Endoplasmic reticulum	-			18.485	18.095	18.100	18.666	18.413	18.233	18.341	17.489	15.932	2.68E-01	1.57
	0.467	0.655	Locus_6773_Transcript_1_1_Confidence_0.000_Length_459_4	Cytoplasm	Z	Tubulin is the major constituent of microtubules. It binds two moles of GTP, one at an exchangeable site on the beta chain and one at a non-exchangeable site on the alpha chain		20.170	22.192	21.684	21.799	20.375	20.365	20.082	20.645	22.566	3.41E-01	1.57
	1.131	0.654	Locus_9013_Transcript_106_107_Confidence_0.022_Length_13856_5	Cytoplasm	-	hydrogen-translocating pyrophosphatase		19.960	20.343	20.253	20.981	20.195	19.538	19.873	20.069	18.977	7.39E-02	1.57
	1.069	0.654	Locus_55646_Transcript_2_2_Confidence_0.000_Length_2167_1	Cytoplasm	D	Protein arginine n-methyltransferase		13.330	14.095	13.742	14.358	13.230	13.017	12.830	12.949	14.111	8.53E-02	1.57
	2.399	0.654	Locus_22023_Transcript_7_7_Confidence_0.111_Length_4098_3	Cytoplasm	U	Vacuolar protein sorting-associated protein		16.240	16.799	16.318	16.311	15.846	15.993	15.669	15.861	15.448	3.99E-03	1.57
	1.157	0.650	Locus_88564_Transcript_1_1_Confidence_0.000_Length_535_1	Cytoplasm	-			14.358	14.824	14.804	14.259	13.358	13.563	13.666	14.358	14.610	6.96E-02	1.57
	1.461	0.650	Locus_20969_Transcript_5_6_Confidence_0.167_Length_1035_5	Extracellular	H	Catalyzes the reaction of cyanate with bicarbonate to produce ammonia and carbon dioxide		19.871	20.739	20.967	20.671	19.566	20.158	19.699	20.082	20.056	3.46E-02	1.57
	0.733	0.650	Locus_14550_Transcript_3_10_Confidence_0.100_Length_551_5	Nucleus	J	Ribosomal S13_S15 N-terminal domain		21.858	21.747	21.727	21.676	21.545	21.531	21.632	21.230	19.571	1.85E-01	1.57
+	4.266	0.650	Locus_31598_Transcript_1_1_Confidence_0.500_Length_2484_1	Extracellular	O	X-Pro dipeptidyl-peptidase (S15 family)		20.601	20.628	20.888	20.858	20.095	20.195	20.121	20.043	20.016	5.42E-05	1.57
	1.615	0.648	Locus_23056_Transcript_1_2_Confidence_1.000_Length_1561_6	Cytoplasm	J	Metallopeptidase family M24		20.170	19.727	19.736	19.472	19.640	18.994	19.347	18.690	18.971	2.43E-02	1.57
	1.144	0.642	Locus_11422_Transcript_25_32_Confidence_0.143_Length_3802_6	Cytoplasm	J	Ribosomal protein L7Ae_L30e_S12e_Gadd45 family		18.902	19.946	19.899	19.349	18.517	19.489	18.610	18.656	19.138	7.18E-02	1.56
	1.941	0.642	Locus_18505_Transcript_1_1_Confidence_0.000_Length_1757_4	Plastid	I	Catalyzes the NADP-dependent rearrangement and reduction of 1-deoxy-D-xylulose-5-phosphate (DXP) to 2-C-methyl-D-erythritol 4-phosphate (MEP)		21.671	21.531	21.722	21.316	21.158	20.545	21.076	20.564	21.248	1.15E-02	1.56
	0.740	0.640	Locus_35338_Transcript_1_1_Confidence_0.000_Length_823_5	Cytoplasm|Extracellular	-			16.652	16.977	16.557	16.537	16.537	15.124	15.539	15.789	17.214	1.82E-01	1.56
	1.000	0.640	Locus_48384_Transcript_1_1_Confidence_0.000_Length_1545_6	Cytoplasm	Z	Belongs to the WD repeat coronin family		16.666	17.734	17.489	17.021	16.442	15.968	16.309	16.932	17.288	9.99E-02	1.56
	1.050	0.639	Locus_40939_Transcript_1_1_Confidence_0.000_Length_741_1	Extracellular	-			17.497	17.727	17.780	17.741	17.010	16.977	17.021	16.229	17.999	8.92E-02	1.56
	0.973	0.638	Locus_6622_Transcript_1_2_Confidence_0.667_Length_1771_1	Cytoplasm	C	fumarate hydratase activity		15.511	16.721	16.811	15.419	15.291	15.273	15.677	15.633	15.514	1.06E-01	1.56
	1.439	0.636	Locus_17685_Transcript_1_1_Confidence_0.333_Length_925_3	Endoplasmic reticulum	O	peptidyl-prolyl cis-trans isomerase activity		18.789	18.666	18.818	18.780	17.949	17.734	17.937	18.048	18.966	3.64E-02	1.55
	0.647	0.636	Locus_15667_Transcript_1_1_Confidence_0.000_Length_852_5	Cytoplasm|Golgi apparatus	T	Belongs to the PI3 PI4-kinase family		20.888	20.396	20.310	21.063	21.152	19.617	20.796	19.427	19.151	2.25E-01	1.55
	1.123	0.635	Locus_15436_Transcript_54_67_Confidence_0.126_Length_7909_2	Cytoplasm	G	glucosamine-6-phosphate deaminase activity		17.297	16.163	16.200	16.049	16.238	15.635	15.851	15.358	15.877	7.54E-02	1.55
	1.484	0.635	Locus_27317_Transcript_1_1_Confidence_0.000_Length_983_5	Cell membrane	-			17.032	17.010	17.064	17.358	16.811	16.260	16.799	15.786	16.747	3.28E-02	1.55
	1.075	0.635	Locus_12782_Transcript_1_1_Confidence_0.000_Length_2234_1	Extracellular|Endoplasmic reticulum|Golgi apparatus	-			19.253	19.007	19.121	19.053	18.897	18.628	18.481	17.425	18.937	8.42E-02	1.55
	1.892	0.635	Locus_33329_Transcript_1_1_Confidence_0.000_Length_3044_4	Nucleus	Q	Taurine catabolism dioxygenase TauD, TfdA family		17.727	17.741	17.741	16.932	16.977	17.105	16.734	16.873	16.811	1.28E-02	1.55
	1.318	0.635	Locus_27127_Transcript_2_2_Confidence_0.000_Length_1041_3	Cytoplasm	O	Belongs to the 14-3-3 family		19.678	20.242	20.121	19.767	19.371	18.750	19.013	19.478	19.974	4.81E-02	1.55
	0.776	0.635	Locus_30380_Transcript_1_1_Confidence_0.000_Length_779_6	Mitochondrion	O	Peroxiredoxin 5		17.392	18.996	18.697	19.010	17.624	17.489	17.543	18.454	18.336	1.67E-01	1.55
	2.732	0.634	Locus_21232_Transcript_1_1_Confidence_0.000_Length_2200_4	Golgi apparatus	O	Belongs to the heat shock protein 70 family		22.623	22.854	22.765	22.643	22.221	21.939	22.101	21.780	22.396	1.86E-03	1.55
	2.011	0.633	Locus_59353_Transcript_1_1_Confidence_0.000_Length_877_3	Cytoplasm|Extracellular	-			17.558	17.908	17.971	17.932	17.700	16.943	16.966	17.323	17.116	9.74E-03	1.55
	2.328	0.632	Locus_48574_Transcript_4_5_Confidence_0.500_Length_4492_5	Cell membrane	-			18.517	18.085	18.218	18.283	18.080	17.497	17.573	17.666	17.400	4.69E-03	1.55
	0.693	0.631	Locus_21066_Transcript_1_1_Confidence_0.000_Length_1570_5	Cytoplasm	O	respiratory chain complex III assembly		16.099	17.624	17.474	16.680	16.466	16.204	16.624	15.344	17.053	2.03E-01	1.55
	2.136	0.630	Locus_25751_Transcript_56_84_Confidence_0.096_Length_10554_6	Nucleus	-			17.306	17.458	17.323	17.297	16.402	16.680	16.977	17.116	16.402	7.31E-03	1.55
	0.566	0.630	Locus_58213_Transcript_2_2_Confidence_0.000_Length_821_5	Cytoplasm	-			14.062	14.266	13.920	14.273	15.001	12.311	12.949	13.263	13.975	2.72E-01	1.55
	1.488	0.630	Locus_37196_Transcript_1_1_Confidence_0.667_Length_6786_5	Cytoplasm	E	tryptophan synthase activity		21.316	21.276	21.282	20.763	20.858	19.932	20.689	20.873	20.299	3.25E-02	1.55
	1.835	0.628	Locus_58628_Transcript_1_1_Confidence_0.000_Length_944_2	Peroxisome	I	3hydroxyisobutyrate dehydrogenase		19.759	20.536	20.242	20.146	19.622	19.319	19.489	19.321	19.960	1.46E-02	1.55
	1.076	0.628	Locus_2244_Transcript_2_6_Confidence_0.250_Length_4080_4	Cytoplasm|Nucleus	-			14.877	15.844	15.511	15.691	14.938	14.392	14.688	14.586	15.661	8.39E-02	1.55
	0.884	0.627	Locus_757_Transcript_8_26_Confidence_0.171_Length_5463_3	Cytoplasm	J	ribosomal protein		22.842	22.253	22.262	21.517	21.967	21.658	21.755	20.636	21.939	1.31E-01	1.54
	1.414	0.625	Locus_22587_Transcript_3_6_Confidence_0.222_Length_1749_6	Cytoplasm	-			16.666	17.242	17.214	16.943	16.323	16.249	16.101	16.146	17.136	3.86E-02	1.54
	1.077	0.624	Locus_11463_Transcript_43_88_Confidence_0.032_Length_2583_5	Cytoplasm	-			24.587	24.872	25.721	25.643	24.697	24.232	24.749	24.179	25.048	8.38E-02	1.54
	2.594	0.624	Locus_688_Transcript_1_2_Confidence_0.667_Length_1991_1	Mitochondrion	E	Threonine dehydratase, mitochondrial. Source PGD		18.780	18.783	19.037	18.882	18.265	18.242	18.384	18.497	17.842	2.55E-03	1.54
	0.664	0.624	Locus_8410_Transcript_1_1_Confidence_0.000_Length_2778_5	Extracellular	M	phosphatidylcholine phospholipase C activity		18.734	17.450	17.146	17.659	16.652	17.315	16.604	16.811	18.233	2.17E-01	1.54
	0.790	0.624	Locus_27646_Transcript_2_2_Confidence_0.000_Length_2059_3	Plastid	-			18.446	17.085	17.233	16.624	16.280	16.932	16.295	17.165	16.943	1.62E-01	1.54
	1.974	0.623	Locus_48535_Transcript_1_2_Confidence_0.667_Length_3100_2	Nucleus	-			18.786	19.530	19.631	19.308	18.656	18.802	18.789	18.747	18.462	1.06E-02	1.54
	0.886	0.622	Locus_28642_Transcript_9_28_Confidence_0.093_Length_2516_5	Cytoplasm	G	fructose 1,6-bisphosphate 1-phosphatase activity		23.208	23.251	23.780	22.124	22.324	22.242	22.884	22.865	22.029	1.30E-01	1.54
	1.320	0.622	Locus_9356_Transcript_4_6_Confidence_0.545_Length_3079_4	Cytoplasm	-	Manganese-dependnet ADP-ribose_CDP-alcohol diphosphotase		16.954	15.760	15.957	15.696	15.563	15.435	15.375	15.499	15.480	4.79E-02	1.54
	1.018	0.621	Locus_48531_Transcript_13_13_Confidence_0.200_Length_6805_1	Nucleus	-			16.680	15.419	15.341	15.202	15.120	15.006	14.934	14.758	15.379	9.58E-02	1.54
	1.227	0.621	Locus_77088_Transcript_1_1_Confidence_0.000_Length_846_1	Extracellular	-			16.385	15.669	15.768	15.233	15.124	15.477	15.348	15.214	14.551	5.93E-02	1.54
	2.491	0.621	Locus_6804_Transcript_60_74_Confidence_0.138_Length_16025_5	Cytoplasm	-			25.430	25.610	25.963	25.726	25.027	25.310	25.153	25.057	24.759	3.23E-03	1.54
	2.037	0.620	Locus_36605_Transcript_4_4_Confidence_0.000_Length_2657_2	Cytoplasm	-			18.274	17.520	17.792	17.760	17.270	17.223	17.136	17.513	16.943	9.19E-03	1.54
	0.883	0.620	kbrevis_combined_contig_44691_1	Cytoplasm	Q PKS	polyketide synthase AT domain	single AT	21.288	20.002	19.841	19.564	19.700	19.373	19.341	19.394	19.960	1.31E-01	1.54
	0.722	0.620	Locus_21627_Transcript_1_2_Confidence_1.000_Length_2131_1	Lysosome_Vacuole|Golgi apparatus	O	tripeptidyl-peptidase activity		21.293	19.853	19.932	20.253	20.354	19.586	20.108	19.768	18.750	1.90E-01	1.54
	0.776	0.620	Locus_10089_Transcript_2_3_Confidence_0.333_Length_1718_2	Cytoplasm|Nucleus	C	acetate kinase		19.143	19.867	19.405	19.462	18.814	18.400	18.310	18.577	20.146	1.67E-01	1.54
	0.808	0.619	Locus_50459_Transcript_3_4_Confidence_0.500_Length_1774_1	Mitochondrion	U	oxidative phosphorylation uncoupler activity		18.805	18.734	18.170	17.818	17.842	18.599	17.617	17.954	16.799	1.56E-01	1.54
	1.420	0.617	Locus_47671_Transcript_1_2_Confidence_1.000_Length_742_2	Cytoplasm|Nucleus	-			18.446	19.077	18.830	18.940	18.131	18.336	17.673	18.811	18.080	3.80E-02	1.53
	1.553	0.617	Locus_33115_Transcript_1_1_Confidence_0.000_Length_898_1	Cytoplasm	H	Cytidylyltransferase-like		19.946	19.310	19.294	19.388	18.882	18.799	18.332	19.061	19.265	2.80E-02	1.53
	1.414	0.616	Locus_57292_Transcript_1_2_Confidence_1.000_Length_1267_4	Cytoplasm	-			17.652	17.652	17.949	18.297	17.223	16.760	17.126	17.409	17.842	3.85E-02	1.53
	0.572	0.615	Locus_17069_Transcript_1_2_Confidence_0.500_Length_1214_1	Nucleus	-			15.385	16.177	15.734	15.419	13.794	15.247	14.392	15.870	16.017	2.68E-01	1.53
	3.119	0.614	Locus_24015_Transcript_26_33_Confidence_0.167_Length_2631_2	Nucleus	-			20.780	20.974	20.873	20.967	20.448	20.396	20.386	20.230	19.960	7.60E-04	1.53
	0.659	0.614	Locus_4547_Transcript_3_6_Confidence_0.333_Length_1719_4	Cytoplasm|Nucleus	-			19.960	19.386	19.251	18.741	19.013	18.417	18.960	17.558	19.656	2.19E-01	1.53
	0.438	0.612	Locus_6456_Transcript_1_1_Confidence_0.000_Length_1174_4	Cytoplasm|Nucleus	-			17.861	19.195	18.690	18.323	17.673	17.694	17.195	17.074	19.891	3.64E-01	1.53
	1.652	0.612	Locus_27192_Transcript_3_3_Confidence_0.250_Length_3749_6	Nucleus	JT	component of the eukaryotic translation initiation factor 3 (eIF-3) complex, which is involved in protein synthesis of a specialized repertoire of mRNAs and, together with other initiation factors, stimulates binding of mRNA and methionyl-tRNAi to the 40S ribosome. The eIF-3 complex specifically targets and initiates translation of a subset of mRNAs involved in cell proliferation		19.466	19.138	19.016	18.683	18.085	18.265	18.454	18.836	18.680	2.23E-02	1.53
	0.731	0.611	Locus_37479_Transcript_1_1_Confidence_0.000_Length_495_5	Cytoplasm|Extracellular	-			16.897	17.926	17.885	17.652	17.700	16.156	17.747	16.638	16.652	1.86E-01	1.53
	1.970	0.608	Locus_76073_Transcript_1_1_Confidence_0.000_Length_1718_2	Endoplasmic reticulum	-	CYP51G1, Sterol 14-demethylase		18.677	18.799	18.808	18.256	17.767	18.190	18.283	18.180	17.714	1.07E-02	1.52
	2.073	0.607	Locus_26935_Transcript_1_2_Confidence_1.000_Length_1309_4	Endoplasmic reticulum|Golgi apparatus	-			14.438	14.280	14.794	14.824	14.028	14.273	14.095	13.677	13.814	8.45E-03	1.52
	1.135	0.606	Locus_56511_Transcript_5_5_Confidence_0.000_Length_2971_5	Endoplasmic reticulum	G	alpha-1,3-glucosidase activity		17.126	17.116	17.175	17.105	17.146	16.610	16.680	16.592	15.595	7.33E-02	1.52
	0.954	0.606	Locus_8826_Transcript_4_14_Confidence_0.269_Length_2884_3	Cytoplasm	J	Belongs to the universal ribosomal protein uS3 family		23.443	23.404	23.243	23.404	23.391	22.701	23.365	22.566	21.815	1.11E-01	1.52
	1.026	0.605	Locus_46606_Transcript_1_1_Confidence_0.000_Length_1038_3	Endoplasmic reticulum	S	Methyltransferase domain		20.043	19.024	18.963	18.885	18.345	19.024	18.116	18.983	18.652	9.42E-02	1.52
	2.311	0.604	Locus_48754_Transcript_1_1_Confidence_0.000_Length_1238_2	Lysosome_Vacuole|Golgi apparatus	-			20.343	20.310	20.407	20.628	20.043	19.930	19.932	19.824	19.360	4.89E-03	1.52
	1.683	0.603	Locus_37276_Transcript_1_1_Confidence_0.000_Length_1547_3	Cell membrane|Lysosome_Vacuole	-			19.002	19.719	19.636	19.739	19.175	19.051	19.007	18.876	18.497	2.07E-02	1.52
	1.032	0.603	Locus_50102_Transcript_1_2_Confidence_1.000_Length_1254_5	Cytoplasm|Golgi apparatus	-			15.337	16.060	16.349	15.988	15.929	15.435	15.526	15.144	14.621	9.29E-02	1.52
	1.420	0.602	Locus_7353_Transcript_1_2_Confidence_1.000_Length_2395_2	Mitochondrion	-			14.316	14.458	14.365	13.721	13.644	13.621	14.028	13.029	13.742	3.80E-02	1.52
	1.725	0.602	Locus_27659_Transcript_3_3_Confidence_0.214_Length_2987_3	Cytoplasm	-			20.310	20.354	20.170	19.974	20.043	19.652	19.721	19.048	19.538	1.88E-02	1.52
	1.515	0.602	Locus_964_Transcript_1_4_Confidence_0.600_Length_2180_2	Mitochondrion	S	Nickel-containing superoxide dismutase		21.906	22.409	22.307	22.639	21.811	21.310	21.401	22.146	21.899	3.05E-02	1.52
	0.827	0.602	Locus_1504_Transcript_41_81_Confidence_0.050_Length_6414_3	Cytoplasm	P	Ammonium transporter		20.218	20.195	20.253	21.016	20.487	19.511	20.507	19.522	19.066	1.49E-01	1.52
	1.008	0.602	Locus_879_Transcript_1_1_Confidence_0.000_Length_1780_3	Plastid	H	Involved in the heme biosynthesis. Catalyzes the aerobic oxidative decarboxylation of propionate groups of rings A and B of coproporphyrinogen-III to yield the vinyl groups in protoporphyrinogen-IX		19.624	18.864	18.802	18.310	17.767	18.199	18.237	18.899	18.388	9.82E-02	1.52
	0.690	0.602	Locus_19491_Transcript_1_1_Confidence_0.000_Length_666_2	Extracellular	O	FKBP-type peptidyl-prolyl cis-trans isomerase		15.661	15.715	15.627	15.968	15.351	14.399	14.920	14.551	16.485	2.04E-01	1.52
	1.345	0.601	Locus_1983_Transcript_7_7_Confidence_0.250_Length_3511_2	Cytoplasm	C	Aconitate B N-terminal domain		21.981	21.213	21.343	21.293	21.076	20.582	20.619	20.582	21.422	4.51E-02	1.52
	0.882	0.601	Locus_29228_Transcript_4_4_Confidence_0.500_Length_3501_3	Cytoplasm	-			20.796	20.069	21.218	21.009	19.400	20.056	20.133	20.895	20.375	1.31E-01	1.52
	2.617	0.601	Locus_4049_Transcript_5_5_Confidence_0.429_Length_4213_5	Nucleus	O	Maintenance of mitochondrial structure and function		21.152	21.299	21.236	21.002	20.619	20.819	20.354	20.755	20.310	2.41E-03	1.52
	1.873	0.599	Locus_28758_Transcript_4_13_Confidence_0.294_Length_6520_6	Cytoplasm	-			19.143	19.163	19.141	18.744	18.292	18.554	17.977	18.680	18.737	1.34E-02	1.52
	0.789	0.599	Locus_25929_Transcript_1_1_Confidence_0.000_Length_2298_2	Cell membrane	-			17.773	19.087	19.207	19.306	18.237	18.126	18.121	17.786	18.952	1.63E-01	1.51
	1.669	0.598	Locus_19987_Transcript_1_1_Confidence_0.000_Length_1860_1	Cytoplasm	-			19.180	19.602	19.558	19.754	19.263	19.183	19.010	18.437	18.734	2.14E-02	1.51
	0.817	0.598	Locus_46589_Transcript_1_1_Confidence_0.500_Length_649_5	Plastid	-			20.858	20.242	20.082	19.654	19.599	18.876	19.833	20.458	19.290	1.52E-01	1.51
	1.325	0.595	Locus_14893_Transcript_1_1_Confidence_0.000_Length_954_5	Mitochondrion	U	mitochondrial tricarboxylic acid transmembrane transport		17.367	18.165	17.954	18.310	17.513	17.497	17.064	17.741	16.954	4.73E-02	1.51
	0.846	0.595	Locus_30886_Transcript_3_7_Confidence_0.167_Length_7008_1	Nucleus	J	nuclear pore organization		13.275	14.508	14.372	14.773	14.295	13.783	13.302	13.264	13.539	1.43E-01	1.51
	2.632	0.595	Locus_6863_Transcript_1_1_Confidence_0.000_Length_2819_3	Cell membrane|Lysosome_Vacuole	-			18.599	18.776	18.754	18.994	18.270	17.943	18.405	18.328	17.983	2.33E-03	1.51
	1.198	0.595	Locus_46608_Transcript_1_1_Confidence_0.000_Length_1036_3	Mitochondrion	Q	enoyl coA isomerase_hydratase		19.460	19.151	19.002	18.805	18.283	18.270	18.005	18.811	19.180	6.34E-02	1.51
	1.110	0.593	Locus_55583_Transcript_1_1_Confidence_0.500_Length_1079_5	Cytoplasm	U	Vacuolar protein sorting-associated protein 26		19.066	18.190	17.988	18.260	18.301	17.392	17.914	17.392	17.914	7.77E-02	1.51
	1.350	0.593	Locus_54293_Transcript_1_1_Confidence_0.000_Length_884_6	Endoplasmic reticulum	U	Belongs to the synaptobrevin family		18.960	18.628	18.429	18.100	18.021	18.274	17.836	18.190	17.358	4.47E-02	1.51
	0.463	0.593	Locus_23261_Transcript_1_1_Confidence_0.000_Length_1857_4	Cytoplasm|Nucleus	E	Gamma-glutamyltranspeptidase		15.523	16.943	16.481	14.214	15.095	15.128	15.140	14.638	15.986	3.44E-01	1.51
	1.161	0.593	Locus_15366_Transcript_1_2_Confidence_1.000_Length_1875_5	Mitochondrion	CI	aldehyde dehydrogenase (NAD) activity		22.788	22.811	22.674	22.926	22.404	21.792	22.239	21.619	22.979	6.90E-02	1.51
	1.216	0.592	Locus_23418_Transcript_1_2_Confidence_1.000_Length_1488_6	Cytoplasm|Nucleus	O	Belongs to the AAA ATPase family		18.462	18.375	18.315	18.190	17.830	17.902	17.707	18.345	16.932	6.08E-02	1.51
	1.505	0.592	Locus_29722_Transcript_1_2_Confidence_1.000_Length_2597_3	Cytoplasm	E	serine-type exopeptidase activity		16.134	16.836	16.908	16.638	15.560	16.322	15.901	16.142	16.262	3.13E-02	1.51
	1.152	0.590	Locus_3987_Transcript_4_8_Confidence_0.409_Length_2928_1	Nucleus	-			17.943	17.855	17.666	17.053	16.496	16.908	16.861	17.505	17.425	7.05E-02	1.51
	1.354	0.590	Locus_16649_Transcript_1_1_Confidence_0.500_Length_3474_2	Cytoplasm	J	Valyl tRNA synthetase tRNA binding arm		21.422	20.873	20.628	20.299	20.043	20.069	20.121	20.218	20.628	4.43E-02	1.50
	0.605	0.587	Locus_7444_Transcript_1_1_Confidence_0.500_Length_722_1	Extracellular	S	YbaB_EbfC DNA-binding family		20.628	19.727	19.460	18.757	19.334	18.110	19.332	18.773	19.731	2.48E-01	1.50
	0.485	0.584	Locus_20238_Transcript_9_10_Confidence_0.333_Length_1828_6	Nucleus	O	Belongs to the 14-3-3 family		19.499	20.230	19.721	20.056	20.654	18.493	19.832	18.010	19.474	3.27E-01	1.50
	0.829	0.584	Locus_37488_Transcript_1_1_Confidence_0.500_Length_1850_2	Cytoplasm	-			21.218	21.101	20.788	20.095	19.707	20.310	19.807	20.146	21.114	1.48E-01	1.50
	0.727	0.583	Locus_22264_Transcript_5_5_Confidence_0.125_Length_5296_6	Nucleus	-			15.904	16.152	16.148	16.136	15.152	15.198	15.136	15.124	16.897	1.87E-01	1.50
	0.706	0.582	Locus_23258_Transcript_2_2_Confidence_0.000_Length_1180_4	Mitochondrion	C	C-terminal region of band_7		20.183	19.285	19.143	18.836	18.528	18.954	18.645	18.032	19.737	1.97E-01	1.50
	0.490	0.581	Locus_48454_Transcript_2_3_Confidence_0.667_Length_1293_6	Cell membrane	-			18.328	18.016	17.645	18.409	18.497	17.908	18.064	17.288	15.834	3.24E-01	1.50
	3.476	0.580	Locus_36885_Transcript_5_5_Confidence_0.143_Length_1939_4	Cell membrane	-			20.636	20.842	20.932	20.924	20.427	20.276	20.299	20.183	20.082	3.34E-04	1.50
	1.669	0.580	Locus_25687_Transcript_6_12_Confidence_0.077_Length_4402_1	Nucleus	-			16.897	16.624	16.489	16.811	16.162	15.675	15.957	16.195	16.638	2.14E-02	1.50
	1.074	0.580	Locus_10752_Transcript_1_2_Confidence_1.000_Length_1491_5	Cell membrane	-			17.848	18.156	18.026	18.021	17.551	16.624	17.358	17.442	18.190	8.43E-02	1.49
	0.559	0.580	Locus_18016_Transcript_1_1_Confidence_0.500_Length_1006_1	Nucleus	J	ribosomal protein		18.437	18.131	17.932	18.554	18.747	17.367	18.566	17.165	16.573	2.76E-01	1.49
	1.481	0.579	Locus_7636_Transcript_1_1_Confidence_0.000_Length_2523_4	Cytoplasm	-			18.485	19.187	19.043	18.690	17.999	18.110	17.994	18.595	18.663	3.31E-02	1.49
	1.783	0.576	Locus_44417_Transcript_2_2_Confidence_0.000_Length_1344_3	Cytoplasm|Nucleus	T	mitogen-activated protein kinase		13.975	14.111	14.019	13.853	13.181	13.399	13.095	13.399	13.993	1.65E-02	1.49
	0.952	0.575	Locus_5117_Transcript_1_17_Confidence_0.150_Length_5173_2	Nucleus	-			16.885	17.489	16.943	16.010	16.118	15.988	16.051	16.327	16.799	1.12E-01	1.49
	1.259	0.575	Locus_19366_Transcript_13_15_Confidence_0.125_Length_1825_2	Nucleus	J	Belongs to the eukaryotic ribosomal protein eS4 family		15.897	16.036	16.344	16.057	14.988	15.542	15.288	16.247	15.477	5.50E-02	1.49
	1.834	0.572	Locus_50948_Transcript_1_1_Confidence_0.000_Length_1361_1	Cytoplasm|Extracellular	G	N2227		18.628	18.367	18.433	18.037	17.624	17.700	17.645	18.288	17.714	1.47E-02	1.49
	1.057	0.572	Locus_25739_Transcript_2_5_Confidence_0.333_Length_7514_2	Cytoplasm|Nucleus	H	Domain Homologous to E6-AP Carboxyl Terminus with		13.316	13.399	13.022	12.380	12.651	12.553	12.174	11.944	12.968	8.77E-02	1.49
	1.189	0.571	Locus_32943_Transcript_3_5_Confidence_0.833_Length_1361_1	Nucleus	J	ribosomal protein		16.246	16.707	16.497	16.734	16.255	15.633	16.680	15.702	15.607	6.47E-02	1.49
	2.906	0.570	Locus_14169_Transcript_1_1_Confidence_0.000_Length_2606_2	Endoplasmic reticulum|Lysosome_Vacuole	-			16.480	16.404	16.694	16.786	16.089	15.950	15.936	16.251	15.877	1.24E-03	1.48
	1.712	0.570	Locus_17146_Transcript_1_1_Confidence_0.000_Length_1045_2	Cytoplasm	F	Carbamoyl-phosphate synthase		18.037	17.466	17.409	17.195	17.195	16.897	16.848	17.136	16.707	1.94E-02	1.48
	1.129	0.568	Locus_20343_Transcript_5_7_Confidence_0.412_Length_2365_4	Nucleus	-			19.545	20.230	20.207	20.772	19.908	19.437	19.767	19.824	19.168	7.42E-02	1.48
	1.890	0.566	Locus_66925_Transcript_1_1_Confidence_0.000_Length_1105_1	Mitochondrion	Q	PFAM fumarylacetoacetate (FAA) hydrolase		20.850	21.127	21.391	21.170	20.448	20.554	20.680	20.953	20.207	1.29E-02	1.48
	0.941	0.566	Locus_26757_Transcript_1_1_Confidence_0.500_Length_943_6	Cytoplasm	O	The proteasome is a multicatalytic proteinase complex which is characterized by its ability to cleave peptides with Arg, Phe, Tyr, Leu, and Glu adjacent to the leaving group at neutral or slightly basic pH		21.554	20.591	20.850	20.932	20.654	20.601	20.706	20.610	19.509	1.15E-01	1.48
	0.394	0.566	Locus_7250_Transcript_19_19_Confidence_0.083_Length_4736_3	Cytoplasm	G	triosephosphate isomerase		23.540	22.794	22.009	20.253	21.443	21.573	21.693	21.207	22.002	4.04E-01	1.48
	1.519	0.562	Locus_8944_Transcript_7_13_Confidence_0.353_Length_5741_2	Cytoplasm	-			16.360	15.941	15.961	15.320	15.195	15.273	15.191	15.415	15.592	3.03E-02	1.48
	0.640	0.559	Locus_44017_Transcript_1_1_Confidence_0.000_Length_725_4	Extracellular	-			20.917	21.036	21.108	20.628	20.780	20.924	20.819	20.332	18.960	2.29E-01	1.47
	1.310	0.558	Locus_8838_Transcript_3_4_Confidence_0.500_Length_6880_2	Cytoplasm|Nucleus	-			17.602	17.960	18.080	17.558	17.126	16.873	16.873	17.721	17.617	4.90E-02	1.47
	0.522	0.558	Locus_46783_Transcript_1_1_Confidence_0.000_Length_1637_5	Cytoplasm	F	adenylate kinase activity		16.446	16.988	17.126	17.095	15.669	16.195	15.351	16.873	17.694	3.00E-01	1.47
	1.285	0.557	Locus_27264_Transcript_16_28_Confidence_0.216_Length_45497_6	Cytoplasm	-			21.265	22.195	21.906	22.072	21.348	21.076	20.924	21.492	21.671	5.19E-02	1.47
	1.823	0.557	Locus_31449_Transcript_1_1_Confidence_0.000_Length_946_6	Cytoplasm	G	phosphoglycerate mutase activity		17.792	18.165	18.069	17.873	17.481	17.043	17.204	17.520	17.842	1.50E-02	1.47
	0.792	0.555	Locus_49878_Transcript_1_1_Confidence_0.000_Length_1904_4	Cell membrane|Lysosome_Vacuole	-			14.425	15.669	15.630	15.375	14.036	15.163	14.405	14.882	15.111	1.62E-01	1.47
	0.601	0.555	Locus_31895_Transcript_5_6_Confidence_0.500_Length_1395_1	Nucleus	-			18.080	18.569	18.237	17.617	17.848	17.734	17.543	16.271	18.458	2.50E-01	1.47
	1.442	0.554	Locus_59967_Transcript_1_1_Confidence_0.000_Length_1069_6	Cytoplasm	-			13.316	13.097	12.708	12.477	12.347	12.110	12.350	12.139	12.779	3.61E-02	1.47
	2.287	0.554	Locus_1146_Transcript_1_4_Confidence_0.400_Length_1954_1	Cytoplasm	-			15.425	15.945	15.880	15.816	14.993	15.206	15.175	15.187	15.502	5.16E-03	1.47
	1.800	0.554	Locus_96700_Transcript_1_1_Confidence_0.500_Length_583_2	Cytoplasm	S	Acid Phosphatase		17.053	16.988	17.185	16.966	15.911	16.552	16.595	16.747	16.666	1.59E-02	1.47
	1.517	0.553	Locus_20017_Transcript_1_1_Confidence_0.000_Length_615_5	Cytoplasm|Cell membrane	T	Ras GTPase-activating protein 4		20.671	20.343	20.321	20.619	20.146	19.328	20.002	19.902	20.299	3.04E-02	1.47
	0.852	0.553	Locus_61136_Transcript_1_1_Confidence_0.000_Length_823_4	Cytoplasm	-			17.375	17.349	17.349	16.773	16.610	16.160	16.530	16.302	17.694	1.41E-01	1.47
	1.676	0.552	Locus_63752_Transcript_1_1_Confidence_0.000_Length_647_4	Extracellular	-			17.400	17.741	17.879	17.805	17.450	16.932	17.323	16.707	17.358	2.11E-02	1.47
	1.081	0.551	Locus_22098_Transcript_61_86_Confidence_0.072_Length_5576_5	Cytoplasm	-			21.213	21.957	22.076	22.285	21.632	21.293	21.443	20.739	21.550	8.30E-02	1.47
	1.237	0.551	Locus_45899_Transcript_2_2_Confidence_0.333_Length_1534_2	Extracellular|Lysosome_Vacuole	-			19.797	20.407	20.573	20.043	19.541	19.256	19.889	20.170	19.413	5.79E-02	1.47
	0.828	0.551	Locus_45469_Transcript_2_2_Confidence_0.000_Length_1057_1	Mitochondrion	IQ	Enoyl-(Acyl carrier protein) reductase		18.116	17.513	17.442	17.384	17.652	16.540	17.617	17.156	16.348	1.49E-01	1.46
	1.663	0.551	Locus_37029_Transcript_6_8_Confidence_0.333_Length_5967_6	Cytoplasm	-			20.375	19.874	20.069	19.507	19.421	19.339	19.549	19.604	19.116	2.17E-02	1.46
	1.172	0.550	Locus_22540_Transcript_5_8_Confidence_0.500_Length_2338_3	Nucleus	J	Alpha beta hydrolase domain-containing protein 11-like		22.049	21.276	21.076	21.009	21.063	20.526	20.932	21.022	20.468	6.73E-02	1.46
	1.753	0.550	Locus_40898_Transcript_3_4_Confidence_0.333_Length_1795_5	Cytoplasm	-			18.824	18.861	18.796	18.233	18.375	17.873	18.345	18.151	17.897	1.77E-02	1.46
	2.257	0.549	Locus_61682_Transcript_2_3_Confidence_0.500_Length_544_6	Cell membrane	-			19.279	19.018	19.180	19.312	18.786	18.437	18.721	18.949	18.349	5.53E-03	1.46
	2.033	0.548	Locus_19366_Transcript_13_15_Confidence_0.125_Length_1825_1	Cytoplasm	J	Belongs to the eukaryotic ribosomal protein eS4 family		22.049	22.248	22.324	22.475	21.645	21.591	21.564	22.192	21.636	9.27E-03	1.46
	1.273	0.547	Locus_51270_Transcript_1_1_Confidence_0.000_Length_506_6	Cytoplasm|Nucleus	-			21.869	22.607	22.445	22.146	21.710	21.650	21.512	21.386	22.340	5.34E-02	1.46
	1.037	0.546	Locus_45352_Transcript_1_1_Confidence_0.000_Length_1178_2	Cytoplasm|Nucleus	-			18.520	17.908	17.573	17.466	17.747	16.747	17.375	17.474	17.260	9.18E-02	1.46
	1.767	0.546	Locus_25352_Transcript_1_2_Confidence_0.667_Length_5317_4	Cytoplasm	-			15.920	15.451	15.566	15.563	15.057	15.179	14.694	15.505	14.961	1.71E-02	1.46
	1.928	0.545	Locus_3101_Transcript_15_37_Confidence_0.024_Length_4084_2	Cytoplasm	J	seryl-tRNA aminoacylation		22.647	22.514	22.329	21.819	21.815	21.819	21.755	21.815	21.706	1.18E-02	1.46
	1.089	0.545	Locus_12440_Transcript_15_17_Confidence_0.174_Length_4847_5	Cytoplasm	HI	calcium dependent protein kinase		17.983	17.949	18.131	18.074	17.902	17.288	18.121	16.811	17.323	8.16E-02	1.46
	1.519	0.544	Locus_33624_Transcript_2_2_Confidence_0.000_Length_3841_5	Cytoplasm|Nucleus	H	GTP cyclohydrolase N terminal		19.960	19.649	19.750	19.726	19.148	19.520	18.673	19.640	19.153	3.03E-02	1.46
	2.082	0.544	Locus_47652_Transcript_2_2_Confidence_0.000_Length_1672_5	Cytoplasm	C	aldehyde dehydrogenase		16.284	16.234	16.122	15.913	15.419	15.313	15.635	15.618	15.986	8.27E-03	1.46
	1.041	0.543	Locus_28462_Transcript_2_3_Confidence_0.500_Length_1583_3	Cytoplasm	E	homoserine dehydrogenase activity		20.747	19.960	20.069	19.988	20.056	19.116	20.108	19.652	19.308	9.09E-02	1.46
	0.819	0.543	Locus_8352_Transcript_1_2_Confidence_0.750_Length_1526_1	Nucleus	-			19.772	20.573	20.731	21.271	19.960	19.851	19.932	19.746	20.731	1.52E-01	1.46
	1.260	0.541	Locus_12437_Transcript_1_1_Confidence_0.000_Length_950_1	Cytoplasm	I	choline transporter		16.028	16.873	16.652	16.302	16.318	15.489	16.130	15.699	15.979	5.50E-02	1.45
	1.125	0.540	Locus_22468_Transcript_2_4_Confidence_0.333_Length_3569_3	Cytoplasm|Nucleus	-	Karyopherin (importin) beta		20.288	20.133	19.960	19.161	19.292	19.045	19.197	19.446	19.746	7.49E-02	1.45
	1.226	0.540	Locus_32894_Transcript_1_1_Confidence_0.000_Length_2048_2	Golgi apparatus	-			17.450	17.937	17.949	18.233	17.580	17.074	17.580	17.700	16.824	5.95E-02	1.45
	0.761	0.540	Locus_6697_Transcript_131_221_Confidence_0.005_Length_1971_6	Nucleus	-			19.712	20.056	20.069	19.526	20.183	19.056	19.673	18.425	19.168	1.73E-01	1.45
	0.900	0.540	Locus_36072_Transcript_2_2_Confidence_0.333_Length_2249_6	Endoplasmic reticulum	-	glycosylphosphatidylinositol anchor attachment 1, GPAA1		17.836	17.400	17.528	17.694	17.251	17.323	17.341	17.433	16.025	1.26E-01	1.45
	1.873	0.539	Locus_22841_Transcript_2_2_Confidence_0.000_Length_1488_4	Cytoplasm	C	vacuolar ATP synthase		22.578	22.437	22.327	22.161	22.085	21.412	21.891	21.706	22.089	1.34E-02	1.45
	1.334	0.539	Locus_23885_Transcript_1_1_Confidence_0.000_Length_1166_2	Cytoplasm	S	protein folding in endoplasmic reticulum		18.734	18.734	18.462	18.497	18.588	17.879	18.310	18.080	17.481	4.63E-02	1.45
	0.698	0.539	Locus_6113_Transcript_2_2_Confidence_0.000_Length_977_4	Cytoplasm	Z	Dynein axonemal light intermediate chain 1		13.502	14.901	14.520	14.316	14.489	13.269	14.103	13.189	13.804	2.01E-01	1.45
	1.296	0.539	Locus_31238_Transcript_1_2_Confidence_1.000_Length_1863_1	Cytoplasm	-			17.994	18.409	18.064	17.270	17.270	17.358	17.195	17.536	17.617	5.06E-02	1.45
	0.651	0.539	Locus_3321_Transcript_9_16_Confidence_0.233_Length_2864_6	Nucleus	C	Solute carrier family 25 (mitochondrial carrier		20.002	21.036	21.063	20.865	19.858	20.819	19.429	19.926	20.981	2.24E-01	1.45
	1.595	0.539	Locus_32395_Transcript_1_1_Confidence_0.000_Length_1035_6	Endoplasmic reticulum	-			17.195	16.385	16.545	16.445	16.260	15.814	16.109	16.051	16.284	2.54E-02	1.45
	2.919	0.538	Locus_10516_Transcript_6_6_Confidence_0.250_Length_6235_1	Nucleus	Q	all-trans-retinol 13,14-reductase activity , phytoene desaturase [EC:1.3.99.26 1.3.99.28 1.3.99.29 1.3.99.31]		17.747	17.466	17.392	17.580	17.185	16.848	16.861	17.126	17.021	1.20E-03	1.45
	0.994	0.538	Locus_36235_Transcript_1_1_Confidence_0.000_Length_1225_3	Cytoplasm	-			18.897	19.288	19.263	19.103	19.339	18.095	18.891	18.069	18.606	1.01E-01	1.45
	1.570	0.537	Locus_7297_Transcript_1_2_Confidence_1.000_Length_2528_4	Plastid	IMO	glycolipid biosynthetic process		16.954	16.908	17.156	16.848	16.175	16.138	16.191	16.760	16.885	2.69E-02	1.45
	0.348	0.537	Locus_50694_Transcript_1_1_Confidence_0.000_Length_1361_1	Endoplasmic reticulum|Lysosome_Vacuole|Golgi apparatus	-			16.229	15.765	15.680	16.563	16.379	16.006	15.997	15.959	13.273	4.49E-01	1.45
	0.315	0.536	Locus_15402_Transcript_4_7_Confidence_0.375_Length_1943_4	Cell membrane	-			15.259	16.395	16.533	15.848	14.557	15.819	14.726	14.580	17.680	4.84E-01	1.45
	1.053	0.536	Locus_51025_Transcript_1_1_Confidence_0.000_Length_1448_4	Cytoplasm	-			16.506	17.251	17.358	17.367	16.861	16.165	16.448	16.323	17.126	8.85E-02	1.45
	1.877	0.536	Locus_25542_Transcript_1_1_Confidence_0.500_Length_1380_3	Cytoplasm|Nucleus	O	26S proteasome subunit RPN7		21.095	21.207	21.043	20.714	20.582	20.375	20.731	20.636	20.069	1.33E-02	1.45
	0.518	0.535	Locus_8994_Transcript_1_1_Confidence_0.000_Length_1442_2	Mitochondrion	C	methylmalonate-semialdehyde dehydrogenase		14.539	15.309	15.399	16.456	15.057	14.120	14.586	14.789	15.901	3.03E-01	1.45
	0.728	0.535	Locus_48726_Transcript_1_4_Confidence_0.250_Length_1103_5	Extracellular	-			16.528	18.069	18.064	18.228	17.417	17.095	17.341	16.908	17.175	1.87E-01	1.45
	1.087	0.534	Locus_65201_Transcript_1_2_Confidence_1.000_Length_958_1	Extracellular	-			17.417	18.265	18.509	18.165	17.694	17.384	17.836	17.786	17.074	8.18E-02	1.45
	1.471	0.534	Locus_43426_Transcript_1_1_Confidence_0.000_Length_494_4	Cytoplasm|Nucleus	E	Catalyzes the condensation of the acetyl group of acetyl-CoA with 3-methyl-2-oxobutanoate (2-oxoisovalerate) to form 3-carboxy-3-hydroxy-4-methylpentanoate (2-isopropylmalate)		16.707	17.458	17.165	16.799	16.786	16.124	16.666	16.341	16.573	3.38E-02	1.45
	2.483	0.534	Locus_22350_Transcript_4_11_Confidence_0.211_Length_3295_5	Nucleus	-			17.861	18.180	18.085	17.861	17.332	17.505	17.214	17.721	17.543	3.29E-03	1.45
	1.020	0.533	Locus_1238_Transcript_1_2_Confidence_0.667_Length_1273_5	Cytoplasm	M	Polysaccharide biosynthesis protein		18.310	18.977	18.821	19.214	18.283	18.388	17.891	18.974	17.949	9.54E-02	1.45
	1.682	0.533	Locus_74259_Transcript_1_1_Confidence_0.500_Length_1486_5	Cytoplasm	H	HPRT1 hypoxanthine phosphoribosyltransferase [EC:2.4.2.8]		17.767	17.409	17.497	17.156	17.032	16.799	16.499	17.195	17.095	2.08E-02	1.45
	0.846	0.533	Locus_33535_Transcript_1_1_Confidence_0.500_Length_1109_1	Cytoplasm	-			13.451	14.569	14.824	14.897	13.688	13.773	13.920	13.783	14.344	1.43E-01	1.45
	0.924	0.533	Locus_64072_Transcript_3_4_Confidence_0.500_Length_1291_2	Extracellular	-			19.573	18.501	18.551	18.151	17.721	18.358	18.146	18.362	18.218	1.19E-01	1.45
	0.452	0.533	Locus_15019_Transcript_1_1_Confidence_0.000_Length_1764_1	Lysosome_Vacuole	-			16.561	18.251	18.141	18.131	17.010	17.233	16.920	16.467	18.562	3.53E-01	1.45
	1.113	0.532	Locus_48299_Transcript_1_1_Confidence_0.000_Length_682_2	Extracellular	-	-		16.349	17.489	17.223	17.214	16.824	16.533	16.760	16.165	16.400	7.71E-02	1.45
	0.734	0.532	Locus_29856_Transcript_3_4_Confidence_0.400_Length_3404_5	Cytoplasm	G	6-phosphogluconate dehydrogenase		22.176	21.271	21.207	20.375	20.714	20.230	20.663	21.016	21.002	1.85E-01	1.45
	1.901	0.532	Locus_6979_Transcript_1_2_Confidence_0.667_Length_1583_6	Endoplasmic reticulum	E	cysteine peptidase C [EC:3.4.22.-]		21.796	21.396	21.386	21.722	21.253	21.095	21.259	20.960	20.645	1.26E-02	1.45
	1.134	0.531	Locus_10366_Transcript_1_2_Confidence_1.000_Length_1673_1	Cytoplasm|Nucleus	O	26S proteasome non-atpase regulatory subunit		19.263	18.911	19.016	18.458	18.509	17.848	18.770	18.074	18.704	7.34E-02	1.44
	0.828	0.529	Locus_27443_Transcript_1_1_Confidence_0.000_Length_1604_6	Mitochondrion	-	Calb_baif CoA transferase_carneteine CoA transferase		20.427	21.865	21.727	21.492	21.164	21.049	20.591	20.981	20.458	1.49E-01	1.44
	0.592	0.528	Locus_11786_Transcript_7_7_Confidence_0.333_Length_8622_5	Nucleus	-			16.173	16.309	15.870	16.193	16.148	15.198	15.306	14.655	16.734	2.56E-01	1.44
	0.900	0.528	Locus_60832_Transcript_1_1_Confidence_0.500_Length_1787_2	Plastid	Q	Belongs to the class-I pyridine nucleotide-disulfide oxidoreductase family		20.158	20.207	20.218	20.133	19.173	19.024	19.534	20.108	20.417	1.26E-01	1.44
	1.513	0.527	Locus_53746_Transcript_1_2_Confidence_1.000_Length_1514_3	Mitochondrion	F	Catalyzes the conversion of dihydroorotate to orotate with quinone as electron acceptor		15.661	16.179	16.023	16.280	15.839	15.210	15.517	15.195	15.783	3.07E-02	1.44
	0.261	0.527	Locus_25791_Transcript_1_1_Confidence_0.000_Length_1004_1	Lysosome_Vacuole	-			15.633	14.604	14.483	15.428	16.223	13.911	15.334	14.957	12.126	5.48E-01	1.44
	0.807	0.527	Locus_15668_Transcript_1_1_Confidence_0.000_Length_698_6	Cytoplasm|Golgi apparatus	U	activation of phospholipase D activity		19.016	19.308	19.301	19.267	19.388	17.855	19.199	18.247	18.792	1.56E-01	1.44
	1.846	0.525	Locus_17607_Transcript_5_7_Confidence_0.571_Length_1608_6	Cytoplasm	-			22.729	22.955	22.718	22.650	22.348	22.111	22.233	21.842	22.652	1.42E-02	1.44
	0.855	0.523	Locus_28220_Transcript_1_2_Confidence_0.667_Length_2856_4	Cytoplasm	O	phosphatidylinositol-3,4,5-trisphosphate 5-phosphatase		17.536	17.818	17.645	17.392	16.920	16.734	16.499	17.165	18.053	1.40E-01	1.44
	1.407	0.522	Locus_5062_Transcript_1_1_Confidence_0.000_Length_1193_4	Cytoplasm|Nucleus	F	The purine nucleoside phosphorylases catalyze the phosphorolytic breakdown of the N-glycosidic bond in the beta- (deoxy)ribonucleoside molecules, with the formation of the corresponding free purine bases and pentose-1-phosphate		21.271	20.610	20.526	20.253	19.882	20.133	20.310	20.230	20.158	3.92E-02	1.44
	1.384	0.522	Locus_24471_Transcript_1_7_Confidence_0.333_Length_7837_1	Nucleus	P	Belongs to the cation transport ATPase (P-type) (TC 3.A.3) family		22.224	21.605	21.591	21.554	21.512	20.780	21.443	21.043	21.332	4.13E-02	1.44
	1.896	0.522	Locus_15986_Transcript_1_1_Confidence_0.000_Length_1525_2	Cytoplasm	-			18.613	18.458	18.405	17.818	17.687	17.855	17.855	17.824	17.786	1.27E-02	1.44
	1.758	0.521	Locus_1455_Transcript_7_9_Confidence_0.125_Length_7212_3	Cytoplasm|Nucleus	O	heat shock protein 70		17.707	18.126	18.026	17.458	17.288	17.095	17.323	17.631	17.204	1.75E-02	1.43
	1.020	0.521	Locus_91728_Transcript_1_3_Confidence_1.000_Length_2156_3	Cytoplasm|Nucleus	-			16.988	17.580	17.146	16.466	16.966	16.160	16.231	16.453	16.811	9.54E-02	1.43
	1.506	0.521	Locus_2451_Transcript_30_63_Confidence_0.011_Length_3062_6	Cytoplasm	U	Sec23 Sec24 trunk domain-containing protein		21.468	20.895	20.827	20.953	20.714	20.158	20.536	20.858	20.310	3.12E-02	1.43
	0.620	0.519	Locus_1692_Transcript_1_1_Confidence_0.000_Length_4982_6	Cytoplasm|Nucleus	-			17.799	18.429	18.301	18.053	18.474	16.999	18.371	16.848	17.442	2.40E-01	1.43
	0.704	0.519	Locus_3831_Transcript_1_11_Confidence_0.100_Length_2506_5	Cytoplasm	S	Parkin co-regulated protein		16.977	17.937	17.760	17.543	17.617	16.419	16.966	16.450	17.727	1.98E-01	1.43
	1.339	0.519	Locus_37668_Transcript_1_4_Confidence_0.600_Length_8626_1	Cytoplasm|Nucleus	-			16.624	17.074	16.848	16.760	16.130	16.297	16.198	15.950	16.966	4.58E-02	1.43
	2.241	0.519	Locus_4131_Transcript_2_3_Confidence_0.600_Length_3899_2	Cytoplasm|Nucleus	J	eukaryotic translation initiation factor 3		21.370	21.321	21.195	20.910	20.601	20.601	20.858	20.895	20.448	5.75E-03	1.43
	0.470	0.518	Locus_21233_Transcript_1_1_Confidence_0.000_Length_2395_4	Endoplasmic reticulum	O	heat shock protein 70		17.543	17.680	17.375	17.116	17.341	16.836	17.288	15.280	17.805	3.39E-01	1.43
	2.157	0.518	Locus_6312_Transcript_7_7_Confidence_0.000_Length_4130_6	Cell membrane	-			18.209	18.165	18.151	17.999	17.392	17.707	17.799	17.879	17.288	6.97E-03	1.43
	1.758	0.517	Locus_37930_Transcript_1_1_Confidence_0.000_Length_823_6	Extracellular	O	peptidyl-prolyl cis-trans isomerase activity		19.835	20.043	19.974	19.833	19.192	19.586	18.994	19.452	19.796	1.75E-02	1.43
	1.497	0.517	Locus_7255_Transcript_1_1_Confidence_0.000_Length_1710_2	Endoplasmic reticulum|Lysosome_Vacuole|Golgi apparatus	-			19.452	19.549	19.545	19.714	19.072	19.029	18.858	18.645	19.636	3.18E-02	1.43
	2.164	0.517	Locus_22412_Transcript_1_1_Confidence_0.000_Length_1552_2	Lysosome_Vacuole|Golgi apparatus	-			20.772	20.706	20.645	20.582	20.158	20.396	19.746	20.133	20.365	6.85E-03	1.43
	0.659	0.515	Locus_3581_Transcript_1_2_Confidence_0.667_Length_2348_3	Cytoplasm	T	Calcium-dependent protein kinase		16.666	18.151	18.026	17.977	17.409	17.358	17.165	16.430	17.588	2.19E-01	1.43
	1.056	0.514	Locus_100907_Transcript_1_1_Confidence_0.000_Length_397_5	Cytoplasm	-			19.306	19.470	19.362	18.666	19.069	18.116	19.082	18.554	18.613	8.80E-02	1.43
	1.222	0.513	Locus_17702_Transcript_1_2_Confidence_1.000_Length_1266_4	Plastid	E	manganese ion binding aminopeptidase		17.734	16.977	17.223	17.064	16.462	17.021	16.570	17.185	16.442	5.99E-02	1.43
	2.522	0.513	Locus_22721_Transcript_5_5_Confidence_0.556_Length_1877_5	Nucleus	J	ribosomal protein		20.195	20.497	20.354	20.230	19.797	19.575	19.724	20.108	19.824	3.01E-03	1.43
	2.014	0.513	Locus_43720_Transcript_1_1_Confidence_0.000_Length_654_4	Cytoplasm	DN	Dynein light chain		17.760	17.349	17.558	17.624	17.251	16.824	16.760	17.242	17.223	9.69E-03	1.43
	0.784	0.513	Locus_9741_Transcript_1_1_Confidence_0.500_Length_1327_3	Endoplasmic reticulum	O	regulation of proton-transporting ATPase activity, rotational mechanism		16.897	17.195	16.999	17.520	17.297	15.868	16.555	16.286	17.195	1.64E-01	1.43
	1.096	0.512	Locus_26390_Transcript_8_20_Confidence_0.108_Length_9552_4	Cytoplasm|Nucleus	-			20.924	20.636	21.391	21.422	20.195	20.788	20.218	21.043	20.663	8.02E-02	1.43
	1.042	0.512	Locus_5511_Transcript_51_60_Confidence_0.062_Length_31051_2	Cytoplasm	-			19.604	19.407	19.394	19.223	18.659	18.417	18.536	19.435	19.427	9.07E-02	1.43
	0.307	0.511	Locus_22203_Transcript_47_49_Confidence_0.083_Length_9544_5	Cytoplasm	-			23.729	20.902	20.610	21.564	21.407	20.895	21.815	21.676	20.158	4.94E-01	1.43
	1.133	0.511	Locus_28198_Transcript_3_3_Confidence_0.333_Length_1345_5	Nucleus	-			18.876	18.957	19.051	19.575	19.007	18.085	18.821	18.292	18.814	7.37E-02	1.42
	0.594	0.511	Locus_20911_Transcript_5_21_Confidence_0.176_Length_3931_5	Nucleus	-			19.204	20.417	20.321	19.666	18.879	18.747	19.240	19.827	20.265	2.55E-01	1.42
	1.201	0.510	Locus_17300_Transcript_1_1_Confidence_0.000_Length_2858_4	Cell membrane	-			17.528	18.126	18.493	18.405	17.694	17.233	17.566	17.920	17.727	6.29E-02	1.42
	2.981	0.510	Locus_1832_Transcript_7_17_Confidence_0.375_Length_8703_2	Cytoplasm|Nucleus	-	casein kinase 1		17.367	17.610	17.727	17.638	17.242	16.977	16.977	16.988	17.195	1.04E-03	1.42
	1.471	0.509	Locus_23072_Transcript_12_12_Confidence_0.067_Length_8999_5	Cell membrane	-			19.611	20.195	20.242	19.904	19.274	19.253	19.332	19.919	19.615	3.38E-02	1.42
	1.165	0.509	Locus_12219_Transcript_1_1_Confidence_0.000_Length_1984_6	Extracellular	-			15.836	15.880	15.995	15.191	14.901	15.191	15.099	15.804	15.087	6.84E-02	1.42
	0.842	0.509	Locus_4509_Transcript_1_1_Confidence_0.500_Length_1817_5	Cytoplasm	-			21.614	21.957	21.854	21.407	20.680	20.939	20.780	21.988	21.610	1.44E-01	1.42
	0.527	0.508	Locus_26143_Transcript_1_3_Confidence_0.500_Length_1817_3	Cytoplasm	S	Type I phosphodiesterase _ nucleotide pyrophosphatase		19.851	18.470	18.786	17.558	17.673	18.573	18.085	18.400	18.059	2.97E-01	1.42
	1.098	0.508	Locus_29799_Transcript_1_3_Confidence_0.667_Length_2376_5	Cytoplasm	S	Glutamine synthetase type III N terminal		17.497	18.151	17.861	17.573	17.288	16.966	16.734	17.610	17.714	7.99E-02	1.42
	1.251	0.508	Locus_35767_Transcript_2_2_Confidence_0.000_Length_2561_5	Cytoplasm	H	NAD+ synthase (glutamine-hydrolyzing) activity		20.554	20.146	20.016	19.472	19.560	19.373	19.593	19.326	19.842	5.61E-02	1.42
	2.231	0.506	Locus_11294_Transcript_64_91_Confidence_0.053_Length_6337_1	Nucleus	-			18.080	18.131	17.773	17.836	17.417	17.767	17.450	17.195	17.417	5.87E-03	1.42
	0.384	0.505	Locus_17915_Transcript_1_1_Confidence_0.000_Length_770_2	Peroxisome	G	SMP-30 Gluconolaconase LRE-like region		16.707	18.606	18.757	18.617	17.805	18.180	17.873	18.151	16.327	4.13E-01	1.42
	2.280	0.503	Locus_62666_Transcript_1_3_Confidence_0.667_Length_2126_5	Lysosome_Vacuole|Golgi apparatus	-	sulfhydryl oxidase		18.620	18.375	18.417	18.319	18.237	17.617	17.971	17.891	17.932	5.25E-03	1.42
	0.781	0.503	Locus_25405_Transcript_3_4_Confidence_0.286_Length_1316_2	Cytoplasm	T	protein serine_threonine kinase activity		18.855	18.501	18.204	17.773	18.247	17.095	18.336	17.855	17.617	1.66E-01	1.42
	0.579	0.502	Locus_23168_Transcript_1_2_Confidence_1.000_Length_737_6	Cytoplasm	J	60s ribosomal protein		11.884	12.773	12.502	13.302	12.415	11.399	11.752	11.962	13.038	2.63E-01	1.42
	1.445	0.502	Locus_6274_Transcript_14_24_Confidence_0.200_Length_4422_2	Nucleus	I	[acyl-carrier-protein] S-malonyltransferase activity		22.960	23.665	23.564	23.121	22.915	22.848	22.708	22.502	23.155	3.59E-02	1.42
	2.244	0.502	Locus_12266_Transcript_1_3_Confidence_0.667_Length_3171_3	Cytoplasm|Nucleus	J	116 kDa U5 small nuclear ribonucleoprotein component N-terminus		22.069	21.891	21.755	21.550	21.396	21.201	21.338	21.531	21.108	5.70E-03	1.42
	0.663	0.502	Locus_47840_Transcript_1_1_Confidence_0.000_Length_1072_3	Endoplasmic reticulum	-			18.105	17.251	17.288	17.707	17.288	17.392	17.425	17.384	15.943	2.17E-01	1.42
	1.480	0.501	Locus_20939_Transcript_1_1_Confidence_0.000_Length_2066_5	Cytoplasm|Golgi apparatus	J	Histidyl-tRNA synthetase		18.932	18.724	18.848	18.251	18.297	18.090	18.497	18.265	17.792	3.31E-02	1.41
	3.487	0.500	Locus_5052_Transcript_1_1_Confidence_0.000_Length_6817_2	Endoplasmic reticulum	-			19.247	19.244	19.237	19.141	18.830	18.754	18.613	18.524	18.864	3.26E-04	1.41
	1.241	0.500	Locus_36387_Transcript_1_2_Confidence_1.000_Length_1570_1	Mitochondrion	I	oxidoreductase activity, acting on the CH-CH group of donors, with a flavin as acceptor		21.432	21.170	20.827	21.036	21.146	20.417	20.788	20.158	20.573	5.74E-02	1.41
	1.190	0.499	Locus_54908_Transcript_1_1_Confidence_0.000_Length_1581_1	Mitochondrion|Endoplasmic reticulum	O	BCS1_N		17.260	16.885	16.600	16.799	16.707	16.132	16.517	16.721	15.856	6.46E-02	1.41
	1.186	0.499	Locus_15841_Transcript_1_1_Confidence_0.000_Length_899_3	Cytoplasm|Nucleus	S	Acetyltransferase (GNAT) family		17.638	17.367	17.297	17.043	16.861	16.873	16.680	17.433	16.337	6.51E-02	1.41
	0.680	0.499	Locus_37667_Transcript_1_3_Confidence_0.200_Length_2041_6	Cell membrane|Lysosome_Vacuole	V	ATPase activity, coupled to transmembrane movement of substances		18.631	17.043	17.175	17.497	17.474	16.552	17.233	17.074	17.105	2.09E-01	1.41
	2.677	0.499	Locus_30007_Transcript_7_7_Confidence_0.100_Length_9101_3	Cytoplasm	-			22.221	22.059	22.016	21.827	21.632	21.573	21.293	21.680	21.482	2.10E-03	1.41
	0.540	0.498	Locus_28707_Transcript_5_6_Confidence_0.250_Length_3973_3	Mitochondrion	L	Histidine kinase-like ATPases		20.299	20.811	20.827	20.932	19.859	19.513	19.886	20.230	21.610	2.88E-01	1.41
	0.908	0.497	Locus_7139_Transcript_2_7_Confidence_0.429_Length_11838_2	Cytoplasm	-			20.121	19.960	19.763	19.476	19.717	18.501	19.491	19.237	19.719	1.24E-01	1.41
	1.381	0.497	Locus_67619_Transcript_1_1_Confidence_0.000_Length_862_3	Cytoplasm	U	Rab subfamily of small GTPases		15.136	15.236	15.467	15.435	14.470	14.997	14.379	15.136	15.128	4.16E-02	1.41
	1.033	0.497	Locus_8771_Transcript_7_36_Confidence_0.101_Length_4820_4	Cytoplasm	-			22.772	23.665	23.809	23.759	22.953	23.282	23.268	22.869	22.652	9.27E-02	1.41
	0.844	0.495	Locus_16556_Transcript_1_1_Confidence_0.000_Length_1767_5	Plastid	-			17.792	17.064	17.021	17.126	16.734	16.424	16.943	17.489	16.191	1.43E-01	1.41
	0.902	0.495	Locus_10589_Transcript_1_1_Confidence_0.000_Length_2572_2	Cytoplasm|Nucleus	T	Protein kinase domain		18.032	18.053	18.283	18.306	18.080	17.417	17.707	18.270	16.897	1.25E-01	1.41
	2.458	0.495	Locus_30055_Transcript_2_6_Confidence_0.250_Length_5819_5	Nucleus	-			17.505	17.580	17.588	17.497	17.214	16.897	17.043	16.773	17.315	3.49E-03	1.41
	0.698	0.494	Locus_28567_Transcript_1_1_Confidence_0.000_Length_3266_6	Cell membrane	-			19.450	20.332	20.610	20.536	19.926	18.985	19.757	19.622	20.396	2.01E-01	1.41
	0.513	0.494	Locus_21667_Transcript_3_4_Confidence_0.667_Length_2998_5	Nucleus	-			11.531	12.855	12.330	12.353	11.684	11.492	11.560	11.083	13.046	3.07E-01	1.41
	1.198	0.493	Locus_49449_Transcript_2_2_Confidence_0.000_Length_3111_4	Lysosome_Vacuole	-			15.240	15.836	15.778	16.223	15.480	15.298	15.502	14.834	15.266	6.33E-02	1.41
	1.507	0.493	Locus_45136_Transcript_1_1_Confidence_0.000_Length_669_6	Mitochondrion	-	-		21.895	22.253	22.233	22.512	21.731	21.554	21.654	22.218	21.492	3.11E-02	1.41
	1.586	0.492	Locus_25303_Transcript_11_19_Confidence_0.227_Length_10135_1	Nucleus	G	scopolin beta-glucosidase activity		17.680	17.474	17.780	17.977	17.136	17.474	17.242	17.528	16.799	2.59E-02	1.41
	1.602	0.492	Locus_15191_Transcript_1_1_Confidence_0.500_Length_3934_2	Cytoplasm	R	ABC transporter		17.573	17.341	17.279	17.105	16.747	17.043	16.908	17.105	16.362	2.50E-02	1.41
	0.809	0.491	Locus_16631_Transcript_1_1_Confidence_0.500_Length_1363_2	Cytoplasm	-			18.680	19.656	19.339	19.911	19.495	18.466	19.080	18.683	18.802	1.55E-01	1.41
	1.201	0.491	Locus_9742_Transcript_1_1_Confidence_0.000_Length_1236_2	Endoplasmic reticulum	O	PPIases accelerate the folding of proteins. It catalyzes the cis-trans isomerization of proline imidic peptide bonds in oligopeptides		13.804	13.975	13.752	13.957	12.886	13.372	13.226	13.358	14.062	6.30E-02	1.41
	1.277	0.491	Locus_8187_Transcript_1_1_Confidence_0.500_Length_2074_2	Nucleus	-			17.136	16.786	16.499	16.394	16.680	15.913	16.325	16.049	16.095	5.29E-02	1.41
	0.877	0.491	Locus_30825_Transcript_1_1_Confidence_0.000_Length_751_1	Extracellular	O	Peptidyl-prolyl cis-trans isomerase		17.624	18.536	18.349	18.354	17.780	16.988	17.694	18.136	18.026	1.33E-01	1.41
	0.949	0.491	Locus_12553_Transcript_1_1_Confidence_0.500_Length_1238_5	Mitochondrion	S	Hydroxyacylglutathione hydrolase C-terminus		15.551	16.344	16.467	16.624	15.474	16.032	15.320	16.047	15.906	1.12E-01	1.41
	1.617	0.490	Locus_24588_Transcript_6_12_Confidence_0.233_Length_4085_3	Nucleus	J	ribosomal small subunit assembly		20.680	21.224	21.082	20.850	20.478	20.902	20.448	20.299	20.218	2.42E-02	1.40
	1.732	0.490	Locus_51092_Transcript_4_14_Confidence_0.143_Length_2479_5	Extracellular	-			19.904	19.487	19.511	19.128	18.864	19.056	18.977	19.270	18.923	1.85E-02	1.40
	0.257	0.489	Locus_14714_Transcript_2_3_Confidence_0.750_Length_1630_6	Cytoplasm|Nucleus	-			15.806	15.781	15.536	15.995	16.873	15.049	15.683	12.798	16.049	5.53E-01	1.40
	3.105	0.489	Locus_42642_Transcript_2_3_Confidence_0.667_Length_1972_1	Plastid	-			19.121	18.996	19.180	18.991	18.362	18.656	18.524	18.610	18.763	7.85E-04	1.40
	1.236	0.488	kbrevis_combined_contig_9194_4	Cytoplasm	Q PKS	Polyketide Synthase AT	single AT	14.019	14.405	14.715	14.103	13.666	14.019	13.358	14.198	13.873	5.81E-02	1.40
	1.193	0.487	Locus_32581_Transcript_3_3_Confidence_0.250_Length_7286_2	Nucleus	-			19.136	19.741	20.043	19.582	19.043	18.780	19.056	19.253	19.560	6.41E-02	1.40
	0.658	0.486	Locus_29120_Transcript_2_3_Confidence_0.667_Length_1614_4	Mitochondrion	F	NADPH adrenodoxin oxidoreductase, mitochondrial		18.873	19.143	19.040	19.061	18.026	18.218	17.960	18.894	19.617	2.20E-01	1.40
	0.406	0.486	Locus_15451_Transcript_1_1_Confidence_0.500_Length_766_5	Endoplasmic reticulum	S	PAP_fibrillin		17.624	17.687	17.652	17.977	18.454	17.095	17.914	17.085	15.699	3.93E-01	1.40
	1.159	0.484	Locus_27667_Transcript_18_44_Confidence_0.148_Length_9393_4	Cytoplasm	-			14.036	14.392	14.259	13.330	13.563	13.288	13.598	13.412	13.742	6.93E-02	1.40
	3.086	0.483	Locus_24228_Transcript_6_7_Confidence_0.182_Length_1659_2	Cytoplasm	-			18.659	18.697	18.789	18.721	18.010	18.156	18.310	18.446	18.247	8.20E-04	1.40
	1.513	0.483	Locus_33394_Transcript_1_1_Confidence_0.000_Length_1217_6	Extracellular	-			18.085	18.037	17.994	18.110	17.652	17.687	17.450	18.016	17.064	3.07E-02	1.40
	0.863	0.482	Locus_620_Transcript_2_2_Confidence_0.667_Length_1359_1	Cytoplasm|Nucleus	-			20.276	20.407	20.230	20.082	19.466	19.588	19.522	19.503	20.755	1.37E-01	1.40
	0.962	0.482	Locus_12015_Transcript_1_1_Confidence_0.000_Length_1822_6	Cytoplasm	-			14.451	14.175	14.070	13.742	13.710	13.502	13.425	13.150	14.351	1.09E-01	1.40
	2.695	0.482	Locus_23104_Transcript_1_1_Confidence_0.000_Length_2006_2	Mitochondrion	S	Malate:quinone oxidoreductase (Mqo)		19.794	20.095	19.974	20.043	19.292	19.513	19.415	19.518	19.736	2.02E-03	1.40
	0.776	0.482	Locus_4777_Transcript_6_10_Confidence_0.444_Length_3193_2	Cytoplasm	C	Belongs to the citrate synthase family		21.502	22.580	22.837	22.917	22.127	21.759	21.796	21.873	22.332	1.68E-01	1.40
	1.220	0.481	Locus_3677_Transcript_1_2_Confidence_0.667_Length_2181_6	Lysosome_Vacuole	U	Belongs to the nonaspanin (TM9SF) (TC 9.A.2) family		15.187	15.536	15.752	15.589	14.829	14.814	14.897	14.943	15.691	6.02E-02	1.40
	0.989	0.481	Locus_36913_Transcript_1_2_Confidence_0.500_Length_787_4	Extracellular	-			16.280	15.486	15.580	16.491	15.699	15.691	15.517	15.419	15.066	1.03E-01	1.40
	1.611	0.481	Locus_8967_Transcript_5_5_Confidence_0.000_Length_1418_6	Extracellular	-			20.427	20.654	21.152	20.731	20.082	20.478	20.121	20.487	20.133	2.45E-02	1.40
	1.798	0.480	Locus_46211_Transcript_1_1_Confidence_0.000_Length_2448_2	Cytoplasm|Nucleus	E	Anthranilate synthase component I, N terminal region		16.601	16.954	16.966	16.885	16.126	16.249	16.320	16.811	16.349	1.59E-02	1.40
	0.939	0.480	Locus_31504_Transcript_5_5_Confidence_0.000_Length_5670_4	Nucleus	E	serine-type peptidase activity		18.543	18.789	19.002	18.845	18.663	17.727	18.870	17.861	18.454	1.15E-01	1.39
	0.529	0.480	Locus_24337_Transcript_1_1_Confidence_0.000_Length_900_2	Plastid	-			17.707	18.260	18.873	18.888	17.536	17.425	17.409	18.670	18.721	2.96E-01	1.39
	0.761	0.480	Locus_2595_Transcript_37_62_Confidence_0.053_Length_18850_4	Cytoplasm	-			19.421	20.121	19.347	19.833	19.553	18.392	19.595	19.569	18.894	1.73E-01	1.39
	0.378	0.479	Locus_82311_Transcript_1_1_Confidence_0.000_Length_1134_1	Cell membrane	-			18.754	17.830	17.943	18.547	18.879	17.861	18.405	17.638	16.165	4.19E-01	1.39
	0.742	0.479	Locus_52818_Transcript_7_7_Confidence_0.091_Length_2646_2	Cytoplasm	-			18.336	19.330	19.369	19.098	18.683	18.509	19.069	18.737	17.773	1.81E-01	1.39
	1.088	0.479	Locus_56897_Transcript_1_1_Confidence_0.000_Length_1539_6	Plastid	O	alpha_beta hydrolase fold		20.835	20.133	20.207	20.170	19.892	20.299	19.847	19.960	19.290	8.17E-02	1.39
	1.575	0.478	Locus_62941_Transcript_2_2_Confidence_0.000_Length_1736_4	Plastid	H	isoprenoid biosynthetic process		17.721	17.700	17.680	17.867	17.156	17.105	17.409	17.754	16.897	2.66E-02	1.39
	0.667	0.478	Locus_31702_Transcript_6_6_Confidence_0.125_Length_4294_1	Nucleus	S	BTB POZ domain-containing protein		17.021	17.754	17.433	17.588	17.855	16.580	17.367	16.270	16.786	2.15E-01	1.39
	0.858	0.477	Locus_8602_Transcript_1_1_Confidence_0.000_Length_1763_5	Cytoplasm	-			20.564	21.146	21.236	21.095	20.354	20.468	19.832	21.095	20.917	1.39E-01	1.39
	0.418	0.477	Locus_20629_Transcript_1_1_Confidence_0.000_Length_1314_5	Mitochondrion	J	Elongation factor TS		14.858	16.124	16.185	16.225	15.156	15.070	15.010	14.783	16.836	3.82E-01	1.39
	2.470	0.477	Locus_51658_Transcript_1_2_Confidence_1.000_Length_1199_5	Endoplasmic reticulum	-			17.666	17.760	17.610	17.617	16.885	17.450	17.214	17.270	17.116	3.39E-03	1.39
	0.838	0.476	Locus_21435_Transcript_1_1_Confidence_0.000_Length_845_6	Cytoplasm	U	GTP binding protein		17.977	17.780	17.602	17.741	17.937	16.604	17.513	16.836	17.602	1.45E-01	1.39
	0.821	0.476	Locus_12385_Transcript_1_1_Confidence_0.000_Length_1352_6	Plastid	H	ligase activity, forming nitrogen-metal bonds		20.755	20.230	20.230	19.920	19.575	19.850	19.762	20.601	19.251	1.51E-01	1.39
	1.474	0.476	Locus_76400_Transcript_1_1_Confidence_0.500_Length_1766_5	Plastid	-			17.384	17.417	17.714	17.116	16.747	16.932	17.341	16.595	17.043	3.35E-02	1.39
	0.410	0.475	Locus_131_Transcript_26_50_Confidence_0.155_Length_8342_1	Cytoplasm|Nucleus	-			21.550	21.722	21.540	20.458	21.259	21.521	21.076	19.285	21.069	3.89E-01	1.39
	0.858	0.475	Locus_53627_Transcript_1_1_Confidence_0.000_Length_2187_2	Cytoplasm|Nucleus	-			18.750	19.294	19.183	18.697	19.032	17.902	18.974	18.156	18.466	1.39E-01	1.39
	1.050	0.475	Locus_76388_Transcript_1_1_Confidence_0.000_Length_503_4	Cytoplasm	-			18.680	19.032	19.098	19.187	17.949	18.991	18.214	18.631	18.836	8.91E-02	1.39
	1.080	0.475	Locus_52141_Transcript_2_3_Confidence_0.333_Length_2430_1	Cytoplasm	T	Selenide, water dikinase		17.805	17.481	17.392	17.175	16.773	17.251	16.390	17.146	17.384	8.32E-02	1.39
	1.764	0.474	Locus_68414_Transcript_1_1_Confidence_0.000_Length_2103_1	Endoplasmic reticulum	O	GPI transamidase		16.932	16.549	16.760	16.799	16.047	16.652	16.012	16.433	16.282	1.72E-02	1.39
	1.586	0.473	Locus_34584_Transcript_1_1_Confidence_0.000_Length_2048_5	Cytoplasm|Nucleus	-			15.362	15.330	15.270	15.179	15.111	14.337	15.032	14.957	14.621	2.60E-02	1.39
	0.905	0.473	Locus_37322_Transcript_1_1_Confidence_0.000_Length_1223_6	Extracellular	-			22.082	22.596	22.974	22.919	22.111	22.693	22.139	22.318	21.587	1.24E-01	1.39
	1.139	0.473	Locus_45707_Transcript_1_1_Confidence_0.000_Length_920_2	Extracellular	-			17.367	17.994	17.873	17.760	17.136	17.156	16.811	17.481	17.792	7.26E-02	1.39
	1.215	0.472	Locus_44079_Transcript_1_1_Confidence_0.000_Length_1187_1	Mitochondrion	C	Zinc-binding dehydrogenase		19.349	19.116	19.090	19.066	18.966	18.481	18.666	18.141	19.163	6.10E-02	1.39
	1.891	0.471	Locus_37083_Transcript_2_3_Confidence_0.400_Length_7769_4	Cytoplasm	-			20.458	20.731	20.680	20.902	20.299	20.365	20.108	19.877	20.458	1.28E-02	1.39
	0.509	0.471	Locus_24813_Transcript_8_9_Confidence_0.214_Length_2313_4	Nucleus	C	succinate-CoA ligase (GDP-forming) activity		21.236	21.906	22.293	22.568	21.029	20.873	21.242	22.066	22.440	3.10E-01	1.39
	1.089	0.471	Locus_57557_Transcript_3_4_Confidence_0.333_Length_1933_3	Cytoplasm	-			19.256	18.433	18.417	18.573	18.170	18.599	17.983	18.388	17.855	8.15E-02	1.39
	0.679	0.468	Locus_273_Transcript_25_29_Confidence_0.077_Length_4432_5	Cytoplasm	J	Belongs to the eukaryotic ribosomal protein eS8 family		21.858	22.531	22.245	22.972	22.641	21.689	22.351	21.482	21.502	2.10E-01	1.38
	1.286	0.468	Locus_23639_Transcript_1_1_Confidence_0.000_Length_2264_3	Extracellular	-			18.306	18.450	18.842	19.161	18.433	18.146	18.400	17.926	18.204	5.17E-02	1.38
	0.716	0.468	Locus_21807_Transcript_1_1_Confidence_0.000_Length_1480_5	Cytoplasm|Nucleus	-			19.288	19.379	19.472	19.247	19.439	19.029	19.153	18.980	17.792	1.92E-01	1.38
	1.542	0.467	Locus_26550_Transcript_2_3_Confidence_0.500_Length_2555_1	Cytoplasm|Nucleus	U	Rab subfamily of small GTPases		20.628	20.288	20.253	20.299	20.265	19.429	19.960	19.932	19.911	2.87E-02	1.38
	1.203	0.466	Locus_8694_Transcript_1_2_Confidence_1.000_Length_1332_4	Cytoplasm	C	CoA-transferase family III		18.341	17.879	17.855	17.971	17.792	17.879	17.392	17.687	16.977	6.27E-02	1.38
	0.937	0.465	Locus_1780_Transcript_19_23_Confidence_0.188_Length_4611_4	Cytoplasm	J	large subunit ribosomal protein L7e		23.378	23.201	23.282	23.268	22.962	22.995	22.997	23.205	21.928	1.16E-01	1.38
	1.082	0.464	Locus_44776_Transcript_1_4_Confidence_0.714_Length_6291_3	Nucleus	-			19.319	18.991	19.143	19.121	18.151	18.808	18.384	19.292	18.760	8.28E-02	1.38
	1.565	0.464	Locus_30081_Transcript_2_3_Confidence_0.667_Length_1067_4	Cell membrane	-			18.802	18.591	18.606	18.873	18.528	18.341	18.332	17.727	18.341	2.72E-02	1.38
	1.863	0.464	Locus_53580_Transcript_1_1_Confidence_0.000_Length_1818_4	Plastid	C	glutathione-disulfide reductase activity		23.211	23.517	23.697	23.587	23.170	22.863	23.192	23.215	22.755	1.37E-02	1.38
	0.848	0.463	Locus_40097_Transcript_4_14_Confidence_0.118_Length_2048_3	Cytoplasm|Nucleus	O	Ubiquitin_SUMO-activating enzyme ubiquitin-like domain		18.288	17.528	17.481	16.885	17.214	16.694	17.195	17.288	17.021	1.42E-01	1.38
	0.965	0.461	Locus_38551_Transcript_1_2_Confidence_1.000_Length_1332_6	Endoplasmic reticulum	-	lysophosphatidylcholine acyltransferase		19.773	20.082	20.056	20.265	20.133	19.336	20.029	19.276	19.141	1.08E-01	1.38
	1.055	0.461	Locus_35421_Transcript_2_4_Confidence_0.667_Length_3114_5	Nucleus	-			20.591	20.386	20.507	19.489	19.690	19.873	19.814	19.917	19.619	8.81E-02	1.38
	0.888	0.461	Locus_8821_Transcript_24_25_Confidence_0.182_Length_2117_1	Cytoplasm	J	Belongs to the universal ribosomal protein uS4 family		23.759	23.587	23.480	23.587	23.012	23.417	23.430	23.564	22.291	1.30E-01	1.38
	1.044	0.460	Locus_12728_Transcript_1_1_Confidence_0.000_Length_1158_2	Plastid	S	HAD-hyrolase-like		19.032	19.045	19.053	18.345	18.283	18.687	18.554	18.666	17.855	9.05E-02	1.38
	1.006	0.459	Locus_12389_Transcript_1_1_Confidence_0.000_Length_683_5	Cell membrane|Lysosome_Vacuole	-	Beta galactosidase		17.223	17.223	17.043	17.392	17.551	16.624	16.497	16.734	16.399	9.86E-02	1.37
	0.701	0.459	Locus_37199_Transcript_1_2_Confidence_0.667_Length_5568_5	Nucleus	-			19.988	21.022	20.988	20.960	19.796	20.582	19.746	20.697	20.582	1.99E-01	1.37
	1.059	0.459	Locus_25251_Transcript_3_8_Confidence_0.300_Length_4588_6	Extracellular	-			15.128	15.270	15.365	14.773	14.834	14.095	15.187	14.633	14.627	8.73E-02	1.37
	1.011	0.458	Locus_58994_Transcript_2_2_Confidence_0.000_Length_1036_3	Mitochondrion	S	Alpha_beta hydrolase family		16.132	16.589	16.542	16.707	16.284	15.412	16.270	15.794	16.412	9.75E-02	1.37
	1.539	0.458	Locus_43982_Transcript_1_2_Confidence_1.000_Length_663_2	Mitochondrion	S	EF-hand, calcium binding motif		18.727	18.624	18.645	18.659	17.700	18.270	18.116	18.375	18.569	2.89E-02	1.37
	1.065	0.458	Locus_17516_Transcript_1_1_Confidence_0.500_Length_2840_6	Extracellular	-			20.069	19.566	19.687	19.379	18.737	19.524	18.888	19.423	19.515	8.62E-02	1.37
	0.342	0.457	Locus_6420_Transcript_1_2_Confidence_0.667_Length_2799_4	Lysosome_Vacuole	I	Belongs to the sodium solute symporter (SSF) (TC 2.A.21) family		17.824	17.792	17.573	18.584	18.920	16.824	18.043	16.140	17.505	4.55E-01	1.37
	1.506	0.457	Locus_5537_Transcript_8_19_Confidence_0.080_Length_11714_3	Cytoplasm|Nucleus	-			19.974	20.230	20.121	20.056	19.886	19.762	19.545	19.118	19.880	3.12E-02	1.37
	0.772	0.457	Locus_1267_Transcript_2_2_Confidence_0.333_Length_16961_1	Cell membrane	S	myosin heavy chain 1_2_3_4_8_13_7B_15		21.463	21.819	21.667	20.880	21.407	20.507	21.201	20.487	21.401	1.69E-01	1.37
	1.044	0.456	Locus_61701_Transcript_1_1_Confidence_0.000_Length_1537_3	Cytoplasm	E	glutamate-5-semialdehyde dehydrogenase activity		18.126	18.064	17.983	17.926	17.260	17.251	17.214	18.136	17.983	9.03E-02	1.37
	0.822	0.455	Locus_60485_Transcript_1_1_Confidence_0.000_Length_599_1	Nucleus	-			19.108	18.064	18.242	17.824	18.190	17.610	18.095	17.773	17.602	1.51E-01	1.37
	1.534	0.455	Locus_28548_Transcript_1_2_Confidence_1.000_Length_1362_6	Endoplasmic reticulum	E	Methyltransferase domain		16.334	15.911	15.791	15.794	15.652	15.341	15.672	15.691	15.156	2.93E-02	1.37
	0.611	0.455	Locus_1950_Transcript_3_5_Confidence_0.375_Length_4812_2	Nucleus	H	pimeloyl-[acyl-carrier protein] methyl ester esterase [EC:3.1.1.85]		20.722	20.780	19.974	20.056	20.069	19.677	19.647	19.345	20.902	2.45E-01	1.37
	0.876	0.454	Locus_9936_Transcript_7_12_Confidence_0.235_Length_4461_4	Cell membrane	I	choline transporter		22.720	21.680	21.731	21.865	21.971	21.412	21.591	21.108	21.641	1.33E-01	1.37
	1.390	0.453	Locus_1816_Transcript_1_4_Confidence_0.333_Length_1823_1	Cytoplasm	-			18.204	18.396	18.934	18.588	17.926	18.005	17.908	18.478	18.074	4.07E-02	1.37
	1.931	0.452	Locus_37010_Transcript_1_1_Confidence_0.000_Length_699_6	Cytoplasm	C	PFAM aldo keto reductase		15.906	15.604	15.539	15.467	15.167	15.395	15.240	14.844	15.236	1.17E-02	1.37
	1.009	0.452	Locus_88770_Transcript_1_1_Confidence_0.000_Length_1466_1	Cytoplasm	-			17.156	17.610	17.367	16.560	16.836	16.298	16.652	16.873	16.943	9.79E-02	1.37
	0.650	0.452	Locus_13644_Transcript_25_32_Confidence_0.150_Length_1366_2	Lysosome_Vacuole	-			14.087	14.470	14.464	14.545	14.160	13.993	12.826	14.273	14.445	2.24E-01	1.37
	0.455	0.452	Locus_3481_Transcript_41_83_Confidence_0.006_Length_3610_3	Cytoplasm	AJ	Binds the poly(A) tail of mRNA		20.507	20.819	20.526	19.689	19.431	19.864	19.211	19.932	21.230	3.50E-01	1.37
	2.080	0.451	Locus_58199_Transcript_1_1_Confidence_0.000_Length_1015_4	Cytoplasm	IQ	Enoyl-(Acyl carrier protein) reductase		14.863	15.233	15.087	15.179	14.655	14.520	14.392	14.710	14.920	8.32E-03	1.37
	0.535	0.451	Locus_22670_Transcript_1_1_Confidence_0.000_Length_1820_3	Cytoplasm	-			19.072	17.949	17.754	17.879	18.170	18.032	17.566	18.021	16.773	2.92E-01	1.37
	0.882	0.450	Locus_35837_Transcript_1_1_Confidence_0.500_Length_1451_6	Extracellular|Plastid	-			19.199	19.131	19.168	18.830	18.652	18.996	18.763	18.969	17.780	1.31E-01	1.37
	0.431	0.450	Locus_27281_Transcript_2_2_Confidence_0.333_Length_1311_4	Nucleus	C	ATP synthase, Delta_Epsilon chain, beta-sandwich domain		21.722	23.106	22.893	23.022	22.359	22.409	22.173	21.095	23.144	3.70E-01	1.37
	1.236	0.450	Locus_18442_Transcript_1_2_Confidence_1.000_Length_5168_4	Cytoplasm	L	dynamin 1-like protein [EC:3.6.5.5]		23.014	22.944	22.784	22.318	22.274	22.117	22.242	22.136	22.807	5.81E-02	1.37
	0.515	0.449	Locus_16608_Transcript_4_6_Confidence_0.250_Length_1598_1	Nucleus	-			17.873	19.051	19.059	19.040	17.624	18.489	17.714	18.649	19.056	3.06E-01	1.37
	1.139	0.448	Locus_82131_Transcript_2_2_Confidence_0.000_Length_1640_3	Cytoplasm	G	UTP:glucose-1-phosphate uridylyltransferase activity		19.153	20.016	19.880	19.813	19.573	18.991	19.185	19.095	19.493	7.26E-02	1.36
	0.987	0.448	Locus_13727_Transcript_1_1_Confidence_0.500_Length_902_6	Endoplasmic reticulum	-			16.202	15.688	15.848	15.831	15.880	15.229	15.904	15.291	14.920	1.03E-01	1.36
	0.711	0.447	Locus_51980_Transcript_1_2_Confidence_1.000_Length_1585_1	Cytoplasm	-	-		21.432	20.731	20.407	20.016	20.478	20.487	19.911	19.786	20.332	1.94E-01	1.36
	0.703	0.447	Locus_43846_Transcript_1_1_Confidence_0.000_Length_3393_4	Cytoplasm|Nucleus	UY	CRM1 C terminal		13.263	14.316	14.221	14.062	13.489	13.129	13.008	13.966	14.001	1.98E-01	1.36
	2.244	0.446	Locus_30541_Transcript_1_2_Confidence_1.000_Length_2013_6	Cytoplasm	S	meiotic spindle elongation		16.394	16.126	16.420	16.734	15.941	16.012	16.055	15.899	15.952	5.70E-03	1.36
	0.917	0.446	Locus_19666_Transcript_1_2_Confidence_1.000_Length_2452_5	Endoplasmic reticulum	-			16.107	15.432	15.474	15.865	15.284	15.316	15.144	15.885	14.737	1.21E-01	1.36
	1.265	0.446	Locus_7475_Transcript_1_1_Confidence_0.000_Length_2805_2	Cell membrane	-			17.954	17.513	17.558	17.566	17.384	17.349	17.279	16.604	17.392	5.44E-02	1.36
	1.609	0.446	Locus_20612_Transcript_52_57_Confidence_0.117_Length_42393_1	Cytoplasm|Nucleus	-			21.401	21.628	21.587	21.487	21.108	21.170	21.108	21.412	20.601	2.46E-02	1.36
	3.408	0.445	Locus_64761_Transcript_1_1_Confidence_0.000_Length_1338_4	Mitochondrion	C	Belongs to the citrate synthase family		18.237	18.100	17.966	17.977	17.481	17.645	17.700	17.631	17.666	3.91E-04	1.36
	0.681	0.444	Locus_30720_Transcript_1_1_Confidence_0.000_Length_764_3	Cytoplasm	O	thioredoxin		15.755	16.773	16.271	16.234	15.773	15.132	15.526	16.419	16.221	2.09E-01	1.36
	0.693	0.442	Locus_38915_Transcript_1_2_Confidence_1.000_Length_1269_1	Mitochondrion	-			17.185	16.920	16.466	16.136	16.093	16.330	16.307	16.873	15.569	2.03E-01	1.36
	1.188	0.442	Locus_17659_Transcript_1_1_Confidence_0.000_Length_2344_5	Cytoplasm	L	dynamin 1-like protein [EC:3.6.5.5]		21.009	21.121	20.960	20.417	20.680	20.497	20.082	20.183	20.731	6.48E-02	1.36
	0.708	0.441	Locus_57060_Transcript_1_1_Confidence_0.000_Length_659_2	Lysosome_Vacuole	-			20.763	19.509	19.613	19.871	20.002	19.593	19.569	19.240	19.085	1.96E-01	1.36
	2.019	0.441	Locus_31219_Transcript_1_1_Confidence_0.000_Length_837_4	Extracellular	-			17.279	17.780	17.673	17.818	17.223	17.095	17.392	17.175	17.095	9.57E-03	1.36
	1.676	0.440	Locus_2908_Transcript_1_6_Confidence_0.286_Length_3013_3	Cytoplasm	U	Beta2-adaptin appendage, C-terminal sub-domain		18.744	19.059	18.969	18.954	18.721	18.458	18.505	18.714	18.059	2.11E-02	1.36
	0.223	0.440	Locus_21957_Transcript_2_3_Confidence_0.667_Length_2317_5	Extracellular	-	beta carotene dioxygenase		18.283	15.385	14.385	14.957	15.187	15.586	14.721	15.140	15.929	5.98E-01	1.36
	0.650	0.439	Locus_10946_Transcript_1_1_Confidence_0.000_Length_1009_5	Plastid	KLT	GUN4 domain protein		19.541	19.491	19.382	18.328	18.256	18.845	18.645	18.599	19.386	2.24E-01	1.36
	0.680	0.439	Locus_8898_Transcript_2_2_Confidence_0.000_Length_2742_5	Cytoplasm	-			17.242	17.848	17.818	18.260	17.983	17.602	17.251	17.332	16.597	2.09E-01	1.36
	0.397	0.434	Locus_47429_Transcript_1_1_Confidence_0.000_Length_440_1	Cytoplasm|Nucleus	-			17.971	18.694	17.673	18.392	16.954	18.141	16.954	17.666	19.026	4.01E-01	1.35
	0.984	0.433	Locus_37066_Transcript_1_1_Confidence_0.000_Length_1174_3	Plastid	-			17.279	17.687	17.481	17.645	17.288	17.156	17.185	17.466	16.356	1.04E-01	1.35
	0.249	0.432	Locus_9989_Transcript_1_1_Confidence_0.333_Length_2453_5	Nucleus	-			15.578	16.569	16.404	17.126	17.417	14.621	17.032	14.694	16.169	5.64E-01	1.35
	1.436	0.432	Locus_1803_Transcript_1_9_Confidence_0.200_Length_4141_4	Nucleus	E	N2-acetyl-L-ornithine:2-oxoglutarate 5-aminotransferase activity		22.370	22.213	21.971	21.654	21.759	21.654	21.788	21.587	21.310	3.66E-02	1.35
	0.627	0.432	Locus_13803_Transcript_1_1_Confidence_0.000_Length_1207_5	Cytoplasm	T	Extension to Ser_Thr-type protein kinases		19.244	18.814	18.827	18.960	18.517	18.805	18.190	19.409	17.727	2.36E-01	1.35
	0.437	0.432	Locus_28406_Transcript_20_31_Confidence_0.208_Length_2786_6	Cytoplasm	J	60S ribosomal protein		21.458	21.049	20.895	21.663	21.536	20.582	21.478	21.049	19.528	3.66E-01	1.35
	0.886	0.431	Locus_16650_Transcript_1_2_Confidence_1.000_Length_2894_4	Nucleus	-	suppressor of forked protein suf		17.126	16.908	16.824	16.604	16.380	16.811	16.496	16.799	15.686	1.30E-01	1.35
	0.865	0.431	Locus_35743_Transcript_1_1_Confidence_0.000_Length_1776_3	Cytoplasm	-			17.095	16.575	16.499	16.124	16.552	15.586	16.377	16.148	16.047	1.36E-01	1.35
	0.789	0.430	Locus_27417_Transcript_2_2_Confidence_0.250_Length_11063_2	Cytoplasm|Nucleus	-			19.128	18.204	17.999	18.005	18.223	17.595	17.767	18.180	17.754	1.63E-01	1.35
	0.638	0.430	Locus_23179_Transcript_1_1_Confidence_0.000_Length_2273_2	Endoplasmic reticulum	-			18.666	18.687	18.645	18.270	17.384	17.966	17.836	18.517	18.983	2.30E-01	1.35
	1.314	0.430	Locus_28306_Transcript_3_7_Confidence_0.444_Length_3420_2	Nucleus	-			18.971	19.258	19.207	19.218	18.721	18.543	18.409	18.704	19.292	4.86E-02	1.35
	1.036	0.430	Locus_21941_Transcript_2_2_Confidence_0.000_Length_1402_1	Plastid	O	thioredoxin-disulfide reductase activity		20.772	20.731	21.224	21.701	20.663	20.988	20.628	20.601	20.507	9.21E-02	1.35
	0.585	0.429	Locus_27609_Transcript_5_10_Confidence_0.368_Length_4491_6	Cytoplasm	-	Caltractin		17.341	17.867	17.879	17.551	17.805	16.932	17.741	16.238	17.433	2.60E-01	1.35
	1.651	0.429	Locus_44750_Transcript_1_1_Confidence_0.000_Length_981_3	Cytoplasm	J	initiation factor 4E		18.481	18.417	18.379	18.059	17.983	18.005	17.897	18.136	17.505	2.23E-02	1.35
	0.582	0.429	Locus_29266_Transcript_16_21_Confidence_0.150_Length_7107_6	Nucleus	-			16.306	17.175	17.105	16.873	16.932	16.908	16.680	15.523	16.138	2.62E-01	1.35
	1.592	0.428	Locus_13934_Transcript_4_4_Confidence_0.167_Length_2829_2	Extracellular	E	serine-type exopeptidase activity		20.582	20.332	20.706	20.218	19.666	20.158	20.069	20.265	20.002	2.56E-02	1.34
	1.713	0.427	Locus_21450_Transcript_1_1_Confidence_0.000_Length_2104_1	Cytoplasm	G	Methylglyoxal synthase		20.343	20.095	20.121	19.873	19.901	19.719	19.763	19.716	19.303	1.94E-02	1.34
	0.573	0.427	Locus_65271_Transcript_1_1_Confidence_0.000_Length_1147_1	Cytoplasm	-			14.699	14.677	14.586	14.794	14.419	14.533	14.295	14.961	13.103	2.67E-01	1.34
	0.502	0.426	Locus_34845_Transcript_1_1_Confidence_0.000_Length_1143_1	Cytoplasm|Nucleus	A	RNA recognition motif		16.666	16.885	16.773	16.055	15.763	15.615	15.641	16.638	17.185	3.15E-01	1.34
	0.544	0.426	Locus_21948_Transcript_2_2_Confidence_0.333_Length_4966_3	Cell membrane	-			19.343	20.811	20.582	21.230	20.133	20.276	20.121	20.029	19.768	2.86E-01	1.34
	1.196	0.426	Locus_12630_Transcript_3_5_Confidence_0.333_Length_2221_2	Cell membrane|Lysosome_Vacuole|Golgi apparatus	I	choline transporter		19.786	20.386	20.299	20.517	20.016	19.885	20.095	19.466	19.645	6.36E-02	1.34
	0.740	0.426	Locus_12417_Transcript_3_8_Confidence_0.167_Length_1263_6	Cytoplasm	J	60S Ribosomal protein		19.946	21.049	20.981	20.967	20.417	19.901	20.573	20.016	20.645	1.82E-01	1.34
	0.964	0.425	Locus_35983_Transcript_7_7_Confidence_0.100_Length_2104_3	Nucleus	-			19.775	19.631	19.755	19.244	19.415	18.602	19.547	18.908	19.409	1.09E-01	1.34
	0.784	0.424	kbrevis_combined_contig_10709 frame 2r	Cytoplasm	Q PKS	Multi Domain polyketide synthase PKS	multi domain	15.006	15.801	15.715	15.669	14.514	15.713	15.140	15.270	14.984	1.65E-01	1.34
	0.369	0.422	Locus_40164_Transcript_1_1_Confidence_0.000_Length_1717_2	Lysosome_Vacuole	-			16.988	17.638	16.999	17.481	18.161	16.255	17.528	16.397	15.934	4.28E-01	1.34
	0.460	0.421	Locus_7700_Transcript_6_14_Confidence_0.353_Length_3405_3	Cytoplasm|Nucleus	-			17.195	17.165	16.988	16.586	16.450	16.144	16.238	16.038	17.943	3.47E-01	1.34
	1.184	0.419	Locus_8368_Transcript_5_5_Confidence_0.200_Length_3854_1	Cytoplasm	O	metallopeptidase activity		20.265	20.507	20.619	20.803	20.427	20.526	19.988	19.813	19.892	6.55E-02	1.34
	0.817	0.419	Locus_11644_Transcript_1_2_Confidence_0.714_Length_3792_2	Extracellular	-			17.458	18.297	18.392	17.960	17.513	17.481	17.610	17.233	18.204	1.52E-01	1.34
	0.786	0.418	Locus_21686_Transcript_2_3_Confidence_0.600_Length_5297_6	Cytoplasm|Nucleus	T	phosphatase activity. It is involved in the biological process described with protein dephosphorylation		20.573	19.377	19.522	19.382	19.021	19.517	19.306	19.315	19.319	1.64E-01	1.34
	0.862	0.418	Locus_14161_Transcript_76_95_Confidence_0.110_Length_22962_2	Cytoplasm|Nucleus	J	elongation factor 1-alpha		23.621	23.564	23.430	22.733	22.815	22.625	22.729	22.932	23.492	1.38E-01	1.34
	1.427	0.418	Locus_4155_Transcript_1_1_Confidence_0.000_Length_924_1	Extracellular	-			16.799	16.526	16.458	16.488	16.227	16.167	16.206	16.474	15.675	3.74E-02	1.34
	0.866	0.417	Locus_15400_Transcript_2_2_Confidence_0.000_Length_1059_3	Extracellular	G	6-phosphogluconolactonase activity		19.026	19.211	19.048	18.532	19.026	18.026	18.767	18.185	18.680	1.36E-01	1.34
	0.442	0.417	Locus_32816_Transcript_1_1_Confidence_0.500_Length_523_6	Mitochondrion	S	CDGSH iron-sulfur domain-containing protein		17.914	19.462	18.792	19.161	18.988	18.228	18.185	17.610	19.066	3.62E-01	1.33
	0.959	0.417	Locus_6589_Transcript_1_1_Confidence_0.000_Length_636_2	Extracellular	O	peptidyl-prolyl cis-trans isomerase activity		20.888	20.507	20.554	20.645	20.697	19.946	20.654	19.755	20.108	1.10E-01	1.33
	0.470	0.416	Locus_1071_Transcript_3_9_Confidence_0.143_Length_5173_6	Extracellular	-			23.632	22.029	21.999	21.888	21.676	22.540	21.780	22.049	21.807	3.39E-01	1.33
	1.113	0.415	Locus_52925_Transcript_1_2_Confidence_0.750_Length_1543_2	Nucleus	Q	SCP-2 sterol transfer family		16.811	17.602	17.306	17.105	17.105	16.908	16.566	16.920	16.454	7.72E-02	1.33
	0.678	0.415	Locus_21459_Transcript_1_2_Confidence_1.000_Length_1838_1	Cytoplasm	O	assists the folding of proteins upon ATP hydrolysis		16.932	17.367	17.270	16.400	16.666	15.941	16.652	16.422	17.204	2.10E-01	1.33
	0.507	0.414	Locus_45012_Transcript_1_1_Confidence_0.000_Length_794_6	Cell membrane	-			17.116	17.714	17.543	17.105	17.074	16.707	16.954	16.051	17.988	3.11E-01	1.33
	0.474	0.414	Locus_12923_Transcript_1_1_Confidence_0.000_Length_856_2	Cytoplasm	-			18.297	17.433	17.306	16.652	16.533	16.824	16.747	17.032	17.902	3.36E-01	1.33
	0.204	0.414	Locus_31802_Transcript_7_12_Confidence_0.267_Length_4561_4	Nucleus	-			16.885	13.451	13.330	13.502	14.464	14.167	13.610	13.028	14.120	6.26E-01	1.33
	0.501	0.414	Locus_15566_Transcript_1_2_Confidence_1.000_Length_2212_1	Cell membrane	S	purine nucleobase transmembrane transporter activity		15.422	15.781	15.675	16.377	16.425	14.829	15.247	14.834	15.663	3.16E-01	1.33
	2.130	0.413	Locus_7984_Transcript_4_4_Confidence_0.250_Length_5850_1	Nucleus	-			16.227	16.432	16.293	16.223	15.964	15.990	16.078	15.566	15.804	7.41E-03	1.33
	0.408	0.413	Locus_32007_Transcript_4_8_Confidence_0.444_Length_1120_6	Cytoplasm	S	positive regulation of epithelial to mesenchymal transition		18.223	18.946	19.195	18.757	17.811	18.161	17.799	18.288	19.776	3.91E-01	1.33
	0.537	0.413	Locus_54468_Transcript_6_6_Confidence_0.000_Length_1639_2	Mitochondrion	O	Belongs to the peptidase M16 family		13.863	14.365	14.496	14.943	14.078	13.385	13.742	13.834	14.979	2.91E-01	1.33
	0.205	0.412	Locus_4149_Transcript_15_19_Confidence_0.250_Length_13381_6	Cytoplasm	-			18.624	20.663	20.468	19.687	19.356	18.727	18.783	18.547	21.827	6.23E-01	1.33
	0.745	0.411	Locus_8863_Transcript_1_1_Confidence_0.500_Length_1457_1	Nucleus	J	eukaryotic translation initiation factor 3 subunit M		21.412	21.002	20.850	20.663	20.714	20.158	20.895	21.082	20.002	1.80E-01	1.33
	1.215	0.411	Locus_25610_Transcript_30_36_Confidence_0.097_Length_4347_5	Cytoplasm	C	Vacuolar ATP synthase		24.587	24.993	24.890	24.918	24.904	24.417	24.443	23.976	24.443	6.09E-02	1.33
	2.369	0.410	Locus_79626_Transcript_1_1_Confidence_0.000_Length_480_2	Cytoplasm	-	-		16.836	16.920	17.021	16.624	16.316	16.526	16.295	16.475	16.586	4.28E-03	1.33
	0.896	0.410	Locus_37858_Transcript_1_1_Confidence_0.000_Length_872_5	Plastid	F	Nucleoside diphosphate kinase		23.338	23.101	23.417	22.582	22.661	23.207	22.821	22.383	22.425	1.27E-01	1.33
	0.747	0.410	Locus_15648_Transcript_1_1_Confidence_0.000_Length_2349_3	Cytoplasm|Mitochondrion	J	tyrosine-tRNA ligase activity		18.663	18.218	18.121	17.332	17.932	17.400	17.914	17.442	17.680	1.79E-01	1.33
	2.201	0.410	Locus_42880_Transcript_4_6_Confidence_0.429_Length_2251_2	Cytoplasm	-			20.265	20.056	20.029	20.056	19.489	19.772	19.493	19.879	19.827	6.29E-03	1.33
	0.459	0.408	Locus_20288_Transcript_7_8_Confidence_0.500_Length_5609_1	Nucleus	-			22.256	22.412	22.248	21.502	21.310	21.507	21.121	21.610	22.933	3.47E-01	1.33
	1.516	0.408	Locus_2680_Transcript_1_2_Confidence_1.000_Length_8215_4	Cytoplasm	-			20.095	19.507	19.724	19.920	19.742	19.312	19.388	19.211	19.362	3.04E-02	1.33
	0.617	0.408	Locus_40365_Transcript_1_1_Confidence_0.000_Length_833_5	Cytoplasm	-			16.988	17.760	17.288	17.392	17.666	16.488	17.458	16.557	16.576	2.42E-01	1.33
	0.864	0.408	Locus_13682_Transcript_2_5_Confidence_0.556_Length_1694_1	Nucleus	J	Ribosomal protein S17		21.799	22.117	21.684	22.133	22.076	21.502	21.718	21.453	20.880	1.37E-01	1.33
	1.545	0.408	Locus_38002_Transcript_1_2_Confidence_1.000_Length_2342_4	Cytoplasm	-			19.868	20.218	20.043	20.043	20.043	19.402	19.760	19.495	19.476	2.85E-02	1.33
	0.910	0.407	Locus_29979_Transcript_21_27_Confidence_0.182_Length_18504_5	Cytoplasm|Nucleus	-			22.388	22.686	22.689	23.430	22.607	22.380	22.676	22.133	22.158	1.23E-01	1.33
	0.814	0.406	Locus_6096_Transcript_1_1_Confidence_0.000_Length_3778_4	Nucleus	O	ATPase family associated with various cellular activities (AAA)		17.021	16.721	16.652	16.435	16.424	16.006	16.445	15.723	16.908	1.53E-01	1.33
	0.667	0.405	Locus_23019_Transcript_2_3_Confidence_0.250_Length_1562_2	Endoplasmic reticulum	C	thioredoxin-like_PDI		18.666	18.805	18.789	18.617	18.121	18.569	17.433	18.985	18.462	2.15E-01	1.32
	0.577	0.405	Locus_8107_Transcript_5_5_Confidence_0.455_Length_2666_5	Nucleus	-			17.520	17.914	17.897	17.855	16.505	17.458	17.085	17.714	18.195	2.65E-01	1.32
	2.328	0.405	Locus_41555_Transcript_3_3_Confidence_0.250_Length_3541_4	Nucleus	-			15.721	15.776	15.979	15.863	15.451	15.280	15.458	15.273	15.688	4.70E-03	1.32
	1.043	0.403	Locus_11152_Transcript_1_2_Confidence_1.000_Length_3435_4	Cytoplasm	-	AP-2 complex_ adaptor protein complex		18.926	19.192	19.173	19.190	19.061	18.908	18.704	18.851	18.059	9.05E-02	1.32
	0.690	0.403	Locus_19978_Transcript_3_3_Confidence_0.200_Length_10377_1	Cytoplasm	O	C-terminal, D2-small domain, of ClpB protein		21.819	20.763	20.895	20.427	20.478	20.507	20.386	20.507	20.988	2.04E-01	1.32
	0.499	0.403	Locus_29164_Transcript_1_1_Confidence_0.000_Length_1547_2	Lysosome_Vacuole|Golgi apparatus	-			19.628	19.522	19.138	20.218	20.195	18.741	19.522	18.792	18.870	3.17E-01	1.32
	0.828	0.402	Locus_25999_Transcript_21_34_Confidence_0.118_Length_9135_2	Cytoplasm	-			14.405	15.262	15.395	15.210	14.580	14.464	14.337	15.028	14.920	1.49E-01	1.32
	0.643	0.402	Locus_17507_Transcript_1_1_Confidence_0.000_Length_1056_5	Cytoplasm	-			17.242	16.811	16.848	16.470	16.652	15.742	17.195	16.282	16.334	2.28E-01	1.32
	0.452	0.401	Locus_21974_Transcript_2_2_Confidence_0.000_Length_408_4	Mitochondrion	C	ATP synthase		19.427	20.487	20.158	20.082	19.773	19.894	19.704	18.474	20.343	3.53E-01	1.32
	0.828	0.401	Locus_1348_Transcript_10_14_Confidence_0.267_Length_17111_6	Cytoplasm|Nucleus	O	26S proteasome regulatory subunit		20.437	20.610	20.427	20.043	19.946	19.767	19.742	19.690	20.747	1.48E-01	1.32
	2.034	0.399	Locus_10006_Transcript_1_1_Confidence_0.000_Length_2961_5	Cytoplasm	S	PTHB1 C-terminus		16.920	17.279	17.146	16.954	16.873	16.747	16.734	16.442	16.582	9.25E-03	1.32
	0.661	0.398	Locus_12541_Transcript_2_2_Confidence_0.333_Length_1741_6	Nucleus	ET	Threonine ammonia lyase_Pyridoxal-phosphate dependent enzyme		15.615	15.385	15.477	14.385	14.649	14.688	14.502	15.309	14.938	2.18E-01	1.32
	0.560	0.397	Locus_39367_Transcript_1_5_Confidence_0.500_Length_3823_1	Cell membrane	-	anoctamin		16.557	16.954	16.920	16.680	16.943	16.456	16.223	16.908	15.372	2.75E-01	1.32
	1.598	0.396	Locus_57888_Transcript_2_7_Confidence_0.333_Length_2782_2	Mitochondrion	-			16.920	16.977	16.943	16.508	16.330	16.694	16.191	16.576	16.414	2.52E-02	1.32
	1.168	0.396	Locus_5127_Transcript_1_1_Confidence_0.000_Length_1348_3	Cytoplasm|Nucleus	-			15.613	15.523	15.474	15.195	14.929	14.666	14.915	15.496	15.270	6.80E-02	1.32
	1.297	0.396	Locus_31053_Transcript_2_3_Confidence_0.250_Length_1399_3	Cell membrane	-			16.030	16.271	16.332	16.464	16.021	16.006	15.575	15.572	16.219	5.05E-02	1.32
	1.558	0.395	Locus_26866_Transcript_1_7_Confidence_0.200_Length_3087_6	Lysosome_Vacuole|Golgi apparatus	U	VPS10		21.407	21.487	21.437	21.487	21.343	20.939	21.224	20.636	21.158	2.77E-02	1.31
	1.008	0.394	Locus_54287_Transcript_1_1_Confidence_0.500_Length_1221_2	Endoplasmic reticulum|Peroxisome	-			14.768	15.337	15.365	15.028	14.906	14.984	14.372	14.379	15.010	9.82E-02	1.31
	0.298	0.394	Locus_36289_Transcript_1_1_Confidence_0.500_Length_1193_1	Nucleus	O	Prokaryotic homologs of the JAB domain		18.069	18.943	18.573	19.103	19.474	17.367	18.864	17.053	18.631	5.03E-01	1.31
	0.591	0.394	Locus_16669_Transcript_1_3_Confidence_0.667_Length_1407_3	Cytoplasm	V	Nitrilase_Carbon-nitrogen hydrolase (acting on CN bonds-but NOT peptide)		17.954	17.043	17.021	17.064	17.165	16.773	17.315	17.053	16.074	2.57E-01	1.31
	0.498	0.394	Locus_9480_Transcript_2_4_Confidence_0.750_Length_2534_2	Cytoplasm	T	ATPase activity		20.230	18.652	19.100	18.505	18.547	18.485	18.620	18.923	19.064	3.17E-01	1.31
	0.619	0.393	Locus_30469_Transcript_2_4_Confidence_0.600_Length_3744_4	Nucleus	J	component of the eukaryotic translation initiation factor 3 (eIF-3) complex, which is involved in protein synthesis of a specialized repertoire of mRNAs and, together with other initiation factors, stimulates binding of mRNA and methionyl-tRNAi to the 40S ribosome. The eIF-3 complex specifically targets and initiates translation of a subset of mRNAs involved in cell proliferation		20.939	20.332	20.195	20.332	20.526	20.016	20.365	20.207	19.168	2.40E-01	1.31
	0.567	0.393	Locus_81725_Transcript_1_1_Confidence_0.000_Length_1353_4	Mitochondrion	-			20.183	21.288	21.139	21.568	21.218	20.517	20.671	20.146	20.706	2.71E-01	1.31
	1.535	0.392	Locus_58484_Transcript_1_1_Confidence_0.000_Length_1535_1	Cytoplasm	O	Belongs to the Rab GDI family		21.069	21.133	20.796	20.932	20.967	20.332	20.671	20.396	20.582	2.92E-02	1.31
	1.319	0.392	Locus_27269_Transcript_1_1_Confidence_0.500_Length_2144_3	Lysosome_Vacuole|Golgi apparatus	-			21.573	22.248	22.082	22.079	21.884	21.623	21.680	21.365	21.468	4.80E-02	1.31
	2.237	0.391	Locus_86634_Transcript_1_1_Confidence_0.000_Length_399_6	Nucleus	-			19.797	19.520	19.741	19.547	19.123	19.168	19.228	19.524	19.258	5.80E-03	1.31
	0.409	0.391	Locus_34692_Transcript_1_1_Confidence_0.000_Length_1006_3	Plastid	-			18.190	19.197	19.085	18.554	18.943	17.409	19.228	17.960	18.288	3.90E-01	1.31
	0.428	0.391	Locus_3264_Transcript_4_8_Confidence_0.250_Length_2563_4	Cytoplasm	T	cAMP-dependent protein kinase regulatory subunit		18.274	18.509	18.218	16.943	18.116	16.811	17.818	17.306	17.926	3.73E-01	1.31
	1.971	0.389	Locus_33369_Transcript_1_2_Confidence_0.500_Length_2208_6	Cytoplasm	O	MreB_Mbl protein		23.492	23.529	23.598	23.365	22.962	22.915	23.172	23.430	23.056	1.07E-02	1.31
	0.608	0.388	Locus_25163_Transcript_1_2_Confidence_1.000_Length_1152_2	Extracellular	-			21.873	21.139	20.924	21.095	20.988	21.146	21.022	21.176	20.016	2.47E-01	1.31
	0.151	0.388	Locus_32411_Transcript_7_14_Confidence_0.240_Length_3376_2	Nucleus	-			18.855	17.687	17.786	18.680	19.638	17.645	19.165	18.048	14.824	7.07E-01	1.31
	0.582	0.387	Locus_38178_Transcript_1_1_Confidence_0.000_Length_331_3	Cytoplasm	L	XPC-binding domain		19.310	19.118	19.190	19.026	19.100	18.396	18.747	18.016	19.610	2.62E-01	1.31
	1.028	0.387	Locus_16819_Transcript_1_1_Confidence_0.500_Length_1539_5	Mitochondrion	I	choline kinase		18.656	19.187	19.175	19.425	18.920	18.539	18.867	18.963	18.332	9.38E-02	1.31
	0.842	0.385	Locus_15993_Transcript_2_3_Confidence_0.667_Length_5122_5	Cytoplasm	-			19.173	18.562	18.505	18.470	18.180	18.721	18.010	18.624	17.926	1.44E-01	1.31
	0.822	0.384	Locus_11130_Transcript_1_1_Confidence_0.000_Length_1387_5	Extracellular	O	unfolded protein binding		18.879	18.085	18.362	18.649	18.116	18.095	17.971	18.680	17.687	1.51E-01	1.30
	0.759	0.383	Locus_43718_Transcript_2_3_Confidence_0.500_Length_1513_3	Mitochondrion	EH	phosphoglycerate dehydrogenase activity		22.362	23.430	23.455	23.124	22.776	22.529	22.990	22.417	22.837	1.74E-01	1.30
	0.607	0.383	Locus_7105_Transcript_16_19_Confidence_0.157_Length_11930_3	Cytoplasm|Nucleus	-			20.343	19.859	19.593	18.839	19.480	19.306	19.319	19.425	18.848	2.47E-01	1.30
	0.493	0.383	Locus_33530_Transcript_5_5_Confidence_0.111_Length_3177_2	Nucleus	-			19.382	19.911	19.919	20.478	20.354	19.411	19.742	19.472	18.717	3.21E-01	1.30
	1.011	0.383	Locus_32643_Transcript_1_2_Confidence_1.000_Length_1465_1	Lysosome_Vacuole	-			15.464	15.502	15.032	15.006	14.925	14.915	14.715	14.458	15.327	9.75E-02	1.30
	1.297	0.382	Locus_23_Transcript_6_7_Confidence_0.111_Length_8055_4	Nucleus	-			15.179	15.399	15.707	15.362	15.091	14.844	14.688	15.229	15.295	5.05E-02	1.30
	0.460	0.382	Locus_24849_Transcript_9_11_Confidence_0.133_Length_5478_2	Cell membrane	-			16.146	17.233	17.425	17.897	16.920	17.175	16.885	16.836	16.150	3.47E-01	1.30
	1.004	0.381	Locus_38038_Transcript_3_4_Confidence_0.667_Length_1526_2	Plastid	C	2Fe-2S iron-sulfur cluster binding domain		16.799	16.353	16.530	16.304	15.778	16.233	15.745	16.279	16.543	9.92E-02	1.30
	0.573	0.380	Locus_557_Transcript_2_6_Confidence_0.429_Length_7585_5	Cytoplasm	-			20.396	20.299	20.253	20.253	20.545	19.312	20.591	19.367	19.786	2.67E-01	1.30
	0.859	0.379	Locus_86_Transcript_3_4_Confidence_0.500_Length_2955_5	Cytoplasm	O	heat shock 70kDa protein 4		22.897	22.935	22.751	22.473	22.935	21.835	22.543	22.195	22.417	1.38E-01	1.30
	0.260	0.379	Locus_22889_Transcript_6_30_Confidence_0.048_Length_1742_3	Cytoplasm|Nucleus	-			17.095	17.645	17.433	17.659	16.268	16.470	16.427	17.156	19.077	5.50E-01	1.30
	0.249	0.378	Locus_17737_Transcript_1_2_Confidence_0.333_Length_773_2	Cytoplasm	J	Belongs to the eukaryotic ribosomal protein eS7 family		16.253	16.198	15.781	16.062	16.478	15.841	16.442	16.152	13.563	5.64E-01	1.30
	0.701	0.378	Locus_7250_Transcript_19_19_Confidence_0.083_Length_4736_2	Nucleus	-			13.814	14.615	14.655	14.045	13.763	13.502	14.078	13.699	14.477	1.99E-01	1.30
	0.612	0.378	Locus_2333_Transcript_44_65_Confidence_0.010_Length_3621_1	Cytoplasm	E	Belongs to the cysteine synthase cystathionine beta- synthase family		22.564	23.351	23.770	23.759	22.876	23.529	22.747	22.755	23.007	2.45E-01	1.30
	1.827	0.378	Locus_26569_Transcript_11_27_Confidence_0.164_Length_5937_5	Cytoplasm	-			21.259	21.710	21.601	21.288	20.917	21.029	21.146	21.253	21.089	1.49E-02	1.30
	0.307	0.376	Locus_28579_Transcript_1_1_Confidence_0.500_Length_1339_4	Extracellular	I	ubiquitin-dependent ERAD pathway		18.833	17.830	17.983	18.384	18.543	18.218	18.429	17.988	16.227	4.93E-01	1.30
	0.748	0.376	Locus_46851_Transcript_1_1_Confidence_0.000_Length_743_3	Golgi apparatus	-	transmembrane emp24		17.279	16.824	16.707	17.105	15.986	16.666	16.358	16.908	17.095	1.79E-01	1.30
	0.504	0.375	Locus_65356_Transcript_1_1_Confidence_0.000_Length_578_6	Cytoplasm	-			20.343	19.163	19.185	19.103	19.168	19.670	19.051	19.053	18.425	3.14E-01	1.30
	1.157	0.375	Locus_65443_Transcript_6_7_Confidence_0.333_Length_5056_5	Nucleus	-			20.310	20.468	20.888	20.253	19.946	20.332	19.780	20.146	20.321	6.97E-02	1.30
	1.216	0.375	Locus_48967_Transcript_1_1_Confidence_0.000_Length_826_2	Cytoplasm|Cell membrane	U	adp-ribosylation factor		19.377	19.260	19.223	18.897	18.734	18.429	18.789	19.192	18.929	6.08E-02	1.30
	1.005	0.374	Locus_70152_Transcript_1_1_Confidence_0.000_Length_658_6	Cytoplasm	S	Antibiotic biosynthesis monooxygenase		19.439	19.400	19.429	19.384	18.983	19.518	19.197	19.043	18.454	9.89E-02	1.30
	0.499	0.374	Locus_19091_Transcript_2_2_Confidence_0.000_Length_920_5	Cytoplasm	C	Belongs to the glyceraldehyde-3-phosphate dehydrogenase family		23.564	22.819	22.969	22.951	23.564	22.108	23.111	22.204	22.521	3.17E-01	1.30
	0.535	0.374	Locus_73995_Transcript_2_3_Confidence_0.667_Length_637_2	Extracellular	-			16.177	16.253	16.428	16.920	16.523	15.911	16.453	16.339	15.128	2.92E-01	1.30
	0.980	0.374	Locus_32014_Transcript_1_1_Confidence_0.000_Length_2372_4	Nucleus	A	ATP-dependent RNA helicase		17.754	18.319	18.136	17.792	17.914	17.095	17.767	17.602	17.754	1.05E-01	1.30
	1.417	0.373	Locus_57865_Transcript_1_1_Confidence_0.000_Length_1638_4	Cytoplasm	-	Insulin-degrading enzyme		20.095	19.855	19.819	19.615	19.446	19.569	19.362	19.805	19.180	3.83E-02	1.30
	0.947	0.372	Locus_45747_Transcript_1_1_Confidence_0.000_Length_1460_4	Cytoplasm	-			18.165	18.185	18.214	17.994	17.297	18.053	17.442	17.811	18.233	1.13E-01	1.29
	0.437	0.372	Locus_26520_Transcript_1_1_Confidence_0.000_Length_2044_1	Cell membrane|Lysosome_Vacuole	U	Belongs to the nonaspanin (TM9SF) (TC 9.A.2) family		17.960	16.610	16.563	17.204	17.146	16.624	17.185	16.666	15.941	3.65E-01	1.29
	0.996	0.371	Locus_61604_Transcript_1_1_Confidence_0.000_Length_1175_4	Cell membrane|Lysosome_Vacuole|Golgi apparatus	-			20.714	20.722	20.772	20.788	20.207	20.610	20.121	20.016	20.939	1.01E-01	1.29
	0.672	0.370	Locus_37478_Transcript_1_1_Confidence_0.000_Length_1719_1	Cytoplasm	-			16.652	17.064	16.932	16.165	15.925	16.282	15.973	16.861	16.624	2.13E-01	1.29
	0.747	0.369	Locus_9971_Transcript_1_2_Confidence_1.000_Length_1849_4	Cell membrane|Lysosome_Vacuole	-			15.107	14.649	14.758	14.829	14.316	14.666	13.873	14.372	15.107	1.79E-01	1.29
	1.296	0.369	Locus_30306_Transcript_1_4_Confidence_0.500_Length_6139_5	Nucleus	L	A type II topoisomerase that negatively supercoils closed circular double-stranded (ds) DNA in an ATP-dependent manner to modulate DNA topology and maintain chromosomes in an underwound state. Negative supercoiling favors strand separation, and DNA replication, transcription, recombination and repair, all of which involve strand separation. Also able to catalyze the interconversion of other topol…		16.811	16.425	16.470	16.344	16.066	16.295	15.975	16.502	15.882	5.06E-02	1.29
	0.892	0.368	Locus_1753_Transcript_1_3_Confidence_0.667_Length_1737_6	Cytoplasm|Nucleus	O	Proteasome (prosome, macropain) 26S subunit, non-ATPase, 3		21.949	21.684	21.521	21.684	21.545	21.559	21.512	21.448	20.645	1.28E-01	1.29
	0.613	0.366	Locus_15677_Transcript_3_5_Confidence_0.333_Length_946_4	Endoplasmic reticulum	-			19.077	20.029	20.332	20.365	19.907	19.464	19.737	19.411	19.402	2.44E-01	1.29
	0.971	0.366	Locus_73466_Transcript_1_1_Confidence_0.000_Length_1371_6	Plastid	H	Catalyzes the conversion of D-ribulose 5-phosphate to formate and 3,4-dihydroxy-2-butanone 4-phosphate RibB		20.108	20.386	20.427	20.253	20.321	20.043	20.146	19.382	19.747	1.07E-01	1.29
	1.296	0.366	Locus_4404_Transcript_4_6_Confidence_0.375_Length_19060_6	Cell membrane	-			17.631	17.341	17.095	17.074	17.053	16.908	16.954	16.576	17.105	5.06E-02	1.29
	0.380	0.366	Locus_20947_Transcript_1_1_Confidence_0.500_Length_1155_6	Cytoplasm	F	Involved in the biosynthesis of the central metabolite phospho-alpha-D-ribosyl-1-pyrophosphate (PRPP) via the transfer of pyrophosphoryl group from ATP to 1-hydroxyl of ribose-5-phosphate (Rib-5-P)		15.470	16.873	16.954	17.297	16.244	16.395	15.918	16.999	15.858	4.17E-01	1.29
	0.860	0.365	Locus_556_Transcript_1_1_Confidence_0.667_Length_1836_4	Cytoplasm	O	assists the folding of proteins upon ATP hydrolysis		21.512	21.288	21.265	20.517	21.069	20.601	20.747	20.910	20.573	1.38E-01	1.29
	0.741	0.364	Locus_74291_Transcript_1_1_Confidence_0.000_Length_808_4	Cytoplasm|Extracellular	-			16.247	16.093	16.001	15.348	15.557	15.247	15.195	15.973	15.819	1.82E-01	1.29
	0.814	0.364	Locus_27364_Transcript_4_4_Confidence_0.375_Length_3821_4	Nucleus	-			16.233	17.064	16.885	17.146	16.721	16.012	16.506	16.499	16.600	1.54E-01	1.29
	0.980	0.363	Locus_31306_Transcript_1_1_Confidence_0.500_Length_1801_2	Cytoplasm	-			16.514	17.053	17.021	17.136	16.908	16.578	16.652	16.610	16.091	1.05E-01	1.29
	0.763	0.363	Locus_49253_Transcript_1_1_Confidence_0.000_Length_1162_3	Lysosome_Vacuole	-			13.288	13.221	13.399	13.575	13.132	13.034	12.288	13.539	13.043	1.72E-01	1.29
	1.842	0.363	Locus_3271_Transcript_1_1_Confidence_0.500_Length_643_6	Cytoplasm|Extracellular	H	glutathione S-transferase		15.477	15.831	15.734	15.486	15.163	15.221	15.095	15.474	15.392	1.44E-02	1.29
	1.335	0.362	Locus_2730_Transcript_1_2_Confidence_1.000_Length_6305_6	Nucleus	-			21.305	20.747	20.663	20.689	20.396	20.680	20.343	20.554	20.468	4.62E-02	1.29
	0.227	0.361	Locus_42_Transcript_7_7_Confidence_0.222_Length_5083_1	Cytoplasm	-			18.323	18.218	17.652	18.026	19.040	16.624	18.767	16.246	17.792	5.93E-01	1.28
	1.350	0.361	Locus_8355_Transcript_1_1_Confidence_0.000_Length_2518_2	Cytoplasm	I	decanoate-CoA ligase activity		16.160	16.120	16.229	15.844	15.542	15.677	15.461	15.877	16.078	4.47E-02	1.28
	0.306	0.360	Locus_3503_Transcript_18_22_Confidence_0.171_Length_7862_1	Cytoplasm	-			15.523	15.526	15.078	14.688	15.771	14.545	15.868	14.128	13.911	4.94E-01	1.28
	0.319	0.359	Locus_3101_Transcript_15_37_Confidence_0.024_Length_4084_1	Cytoplasm	-			23.443	22.437	22.271	21.036	22.265	21.448	22.437	21.680	21.858	4.79E-01	1.28
	2.496	0.359	Locus_2274_Transcript_8_16_Confidence_0.121_Length_1305_2	Nucleus	J	Belongs to the universal ribosomal protein uS19 family		22.912	23.268	23.189	23.158	22.776	22.842	22.650	22.722	22.875	3.20E-03	1.28
	0.884	0.359	Locus_20296_Transcript_1_1_Confidence_0.000_Length_1432_2	Cytoplasm	-			15.809	16.214	15.995	15.729	15.323	15.389	15.316	15.680	16.181	1.31E-01	1.28
	0.734	0.358	Locus_7221_Transcript_1_1_Confidence_0.500_Length_1972_6	Cell membrane	-			20.386	20.407	20.448	20.343	19.419	20.288	19.689	20.183	20.610	1.84E-01	1.28
	2.512	0.357	Locus_16548_Transcript_2_3_Confidence_0.600_Length_582_4	Extracellular	J	40S ribosomal protein RPS20. Source PGD		22.813	22.767	22.743	22.689	22.425	22.559	22.521	22.239	22.236	3.08E-03	1.28
	0.468	0.357	Locus_34393_Transcript_8_11_Confidence_0.417_Length_7623_2	Nucleus	-			19.121	19.138	18.851	18.080	18.233	18.085	18.185	18.310	19.390	3.40E-01	1.28
	0.831	0.357	Locus_1679_Transcript_7_17_Confidence_0.263_Length_5407_5	Mitochondrion	F	nucleoside-diphosphate kinase [EC:2.7.4.6]		23.552	23.504	23.504	23.575	23.036	22.612	23.022	23.676	23.540	1.48E-01	1.28
	0.501	0.357	Locus_9850_Transcript_32_68_Confidence_0.175_Length_34022_4	Cytoplasm|Nucleus	-			22.453	22.932	22.710	22.079	21.654	21.792	21.967	22.495	23.026	3.15E-01	1.28
	0.696	0.355	Locus_5759_Transcript_5_7_Confidence_0.571_Length_8254_1	Cytoplasm	-			20.910	21.492	21.271	21.443	21.207	20.437	21.016	20.507	21.453	2.02E-01	1.28
	1.125	0.355	Locus_24588_Transcript_6_12_Confidence_0.233_Length_4085_1	Nucleus	-			21.850	21.710	21.596	21.152	21.152	21.591	21.164	21.127	21.076	7.50E-02	1.28
	1.049	0.355	Locus_6451_Transcript_1_1_Confidence_0.500_Length_1861_5	Lysosome_Vacuole|Golgi apparatus	-			22.509	22.921	22.886	22.654	22.833	22.230	22.585	22.072	22.218	8.94E-02	1.28
	1.117	0.355	Locus_28427_Transcript_2_3_Confidence_0.667_Length_2567_3	Extracellular	-	-		18.362	17.818	17.873	17.707	17.902	17.687	17.425	17.332	17.580	7.63E-02	1.28
	0.383	0.354	Locus_29888_Transcript_2_3_Confidence_0.667_Length_1105_4	Cell membrane|Lysosome_Vacuole	-			19.195	19.497	19.773	20.507	20.158	19.371	19.894	18.833	18.687	4.14E-01	1.28
	0.614	0.354	Locus_41111_Transcript_1_2_Confidence_0.333_Length_6598_2	Lysosome_Vacuole	-			18.064	18.371	17.908	18.270	18.396	17.520	17.666	17.156	18.256	2.43E-01	1.28
	0.988	0.354	Locus_38764_Transcript_1_1_Confidence_0.500_Length_1983_5	Nucleus	-			18.437	18.214	18.048	18.497	18.209	17.960	18.274	17.466	17.818	1.03E-01	1.28
	0.519	0.354	Locus_5667_Transcript_4_18_Confidence_0.167_Length_1587_1	Nucleus	C	Belongs to the mitochondrial carrier (TC 2.A.29) family		18.358	17.879	17.949	17.842	18.599	17.417	17.786	17.433	17.032	3.03E-01	1.28
	0.543	0.353	Locus_26170_Transcript_8_11_Confidence_0.217_Length_2822_6	Plastid	E	N-acetyl-gamma-glutamyl-phosphate reductase activity		19.244	19.783	19.729	19.405	19.242	19.108	19.409	19.856	18.319	2.87E-01	1.28
	0.594	0.353	Locus_1081_Transcript_1_1_Confidence_0.000_Length_2276_6	Cytoplasm|Nucleus	-			16.382	16.284	15.950	16.491	16.523	15.829	16.165	15.993	15.107	2.55E-01	1.28
	0.620	0.353	Locus_23115_Transcript_2_3_Confidence_0.000_Length_971_1	Cytoplasm	G	phosphoglycerate mutase. Source PGD		18.349	19.082	19.128	18.943	18.223	18.064	18.375	18.814	19.138	2.40E-01	1.28
	0.785	0.352	Locus_43475_Transcript_1_1_Confidence_0.000_Length_1118_3	Cell membrane	O	stress-induced mitochondrial fusion		22.969	22.285	22.111	22.161	21.869	22.453	22.192	21.807	21.827	1.64E-01	1.28
	1.110	0.351	Locus_5759_Transcript_5_7_Confidence_0.571_Length_8254_2	Nucleus	C	sn-glycerol-3-phosphate:ubiquinone-8 oxidoreductase activity		22.111	22.307	22.367	22.450	22.285	21.722	22.227	21.568	21.985	7.76E-02	1.28
	0.740	0.351	Locus_65526_Transcript_1_1_Confidence_0.000_Length_1415_5	Cytoplasm	-			17.721	17.949	17.954	17.988	17.146	17.818	17.064	18.146	17.588	1.82E-01	1.28
	0.906	0.351	Locus_13735_Transcript_1_2_Confidence_1.000_Length_2500_1	Cytoplasm|Nucleus	-			18.704	18.677	18.551	18.315	18.520	18.131	18.409	18.384	17.610	1.24E-01	1.28
	0.427	0.350	Locus_22725_Transcript_4_5_Confidence_0.333_Length_2387_4	Cytoplasm	F	adenylate kinase activity		15.768	17.223	16.652	16.545	16.607	15.445	16.360	15.920	16.652	3.74E-01	1.27
	0.823	0.350	Locus_8250_Transcript_6_23_Confidence_0.250_Length_14183_2	Cytoplasm|Nucleus	-			22.293	22.727	22.948	22.765	21.988	22.827	22.149	22.578	22.124	1.50E-01	1.27
	0.413	0.350	Locus_13094_Transcript_13_34_Confidence_0.212_Length_3519_1	Cytoplasm|Nucleus	-			17.195	16.954	16.624	16.089	16.747	15.520	16.680	15.904	16.977	3.87E-01	1.27
	0.436	0.350	Locus_655_Transcript_1_1_Confidence_0.000_Length_538_2	Mitochondrion	O	Belongs to the GroES chaperonin family		18.345	18.256	18.442	17.481	16.873	18.214	17.602	17.792	18.425	3.66E-01	1.27
	0.596	0.350	Locus_58900_Transcript_1_1_Confidence_0.000_Length_1706_3	Cytoplasm	-			19.474	19.695	19.526	18.628	18.861	18.666	18.870	18.891	19.619	2.53E-01	1.27
	0.554	0.349	Locus_23508_Transcript_5_7_Confidence_0.200_Length_1940_2	Cytoplasm	J	Belongs to the universal ribosomal protein uL11 family		20.458	20.265	20.016	19.642	20.002	19.833	20.310	19.610	18.974	2.79E-01	1.27
	0.435	0.348	Locus_6281_Transcript_2_4_Confidence_0.500_Length_2692_2	Cytoplasm	J	tRNA binding		19.814	19.649	19.345	18.466	18.628	18.839	18.513	19.141	19.731	3.68E-01	1.27
	0.939	0.348	Locus_9782_Transcript_1_1_Confidence_0.000_Length_1671_4	Endoplasmic reticulum	-			16.897	17.341	17.332	17.489	16.694	17.064	16.502	17.053	17.270	1.15E-01	1.27
	0.841	0.348	Locus_19380_Transcript_2_2_Confidence_0.000_Length_862_1	Cytoplasm	C	Vacuolar ATP synthase subunit E		19.584	19.310	19.760	19.265	19.411	19.400	19.384	18.717	18.747	1.44E-01	1.27
	1.112	0.348	Locus_23005_Transcript_14_43_Confidence_0.140_Length_7075_4	Cytoplasm	C	ATP synthase		22.697	22.823	22.997	22.933	22.262	22.236	22.394	22.747	22.935	7.72E-02	1.27
	0.999	0.347	Locus_44962_Transcript_2_3_Confidence_0.400_Length_3077_4	Cytoplasm	-			17.242	17.021	16.954	16.497	16.563	16.536	16.249	16.638	16.920	1.00E-01	1.27
	0.554	0.347	Locus_10851_Transcript_4_5_Confidence_0.400_Length_3260_3	Nucleus	-	ELAV like protein 2_3_4 RNA binding		21.568	21.158	21.127	21.207	21.224	20.858	21.218	21.316	19.974	2.79E-01	1.27
	0.508	0.346	Locus_44512_Transcript_1_1_Confidence_0.000_Length_626_5	Cytoplasm	-			17.983	16.824	16.799	16.943	17.223	16.183	16.721	16.885	16.943	3.10E-01	1.27
	0.948	0.346	Locus_8326_Transcript_15_20_Confidence_0.304_Length_8061_5	Cytoplasm	-			18.151	17.645	17.536	17.805	17.754	17.341	17.323	17.721	17.053	1.13E-01	1.27
	0.780	0.345	Locus_12215_Transcript_1_1_Confidence_0.000_Length_1826_6	Cytoplasm|Cell membrane	T	tellurium resistance protein		23.204	22.763	22.988	23.069	23.016	22.432	22.988	22.811	22.056	1.66E-01	1.27
	0.692	0.345	Locus_24103_Transcript_4_5_Confidence_0.333_Length_7617_5	Nucleus	-			18.988	20.002	20.043	20.069	19.437	19.712	19.310	19.394	19.297	2.03E-01	1.27
	1.325	0.345	Locus_32363_Transcript_4_4_Confidence_0.000_Length_1666_1	Cell membrane	-			19.095	19.446	19.697	19.386	18.867	18.864	19.113	19.204	19.256	4.73E-02	1.27
	0.484	0.345	Locus_6521_Transcript_1_2_Confidence_1.000_Length_1263_2	Mitochondrion	E	Belongs to the cysteine synthase cystathionine beta- synthase family		22.299	21.432	21.842	22.338	21.895	21.386	21.755	20.865	22.262	3.28E-01	1.27
	0.466	0.344	Locus_26692_Transcript_1_1_Confidence_0.000_Length_2738_1	Cytoplasm	-			20.731	19.760	19.757	19.558	20.082	19.216	20.002	19.750	18.985	3.42E-01	1.27
	0.439	0.343	Locus_25857_Transcript_3_3_Confidence_0.400_Length_4070_6	Cytoplasm	Q	cytochrome c oxidase		21.478	21.473	22.046	22.616	22.189	21.803	21.739	21.108	20.960	3.64E-01	1.27
	0.562	0.343	Locus_23208_Transcript_1_1_Confidence_0.500_Length_4934_2	Nucleus	-			18.126	16.943	17.064	16.932	16.897	17.392	16.873	16.760	16.694	2.74E-01	1.27
	0.495	0.342	Locus_30515_Transcript_1_1_Confidence_0.000_Length_877_5	Cell membrane|Lysosome_Vacuole	-			17.409	17.700	17.805	17.700	17.902	16.943	18.053	16.836	16.824	3.20E-01	1.27
	0.891	0.342	Locus_1993_Transcript_1_1_Confidence_0.000_Length_3416_4	Mitochondrion	O	Belongs to the peptidase S16 family		19.431	19.960	20.056	20.002	19.161	19.611	19.297	19.926	19.608	1.28E-01	1.27
	0.853	0.341	Locus_19850_Transcript_1_3_Confidence_0.667_Length_1909_5	Cytoplasm|Nucleus	O	ubiquitin carboxy terminal hydrolase		20.967	20.636	20.458	20.375	20.133	19.889	20.082	20.545	20.689	1.40E-01	1.27
	0.759	0.341	Locus_9395_Transcript_2_2_Confidence_0.333_Length_3771_2	Nucleus	T	cAMP-dependent protein kinase regulatory subunit		18.517	18.584	18.558	18.470	17.983	18.388	18.375	18.677	17.536	1.74E-01	1.27
	0.295	0.340	Locus_57857_Transcript_3_3_Confidence_0.000_Length_2268_3	Extracellular	-			21.133	22.589	22.755	23.081	21.995	22.478	21.667	21.305	22.801	5.07E-01	1.27
	0.512	0.340	Locus_38152_Transcript_12_12_Confidence_0.100_Length_4002_3	Nucleus	T	Protein phosphatase 2A homologues, catalytic domain.		15.323	16.268	16.162	16.146	15.604	15.160	15.309	15.705	16.394	3.07E-01	1.27
	0.792	0.340	Locus_41205_Transcript_1_1_Confidence_0.000_Length_1632_2	Cytoplasm	C	Belongs to the citrate synthase family		20.772	20.497	20.628	20.671	20.108	20.517	19.859	20.917	20.108	1.61E-01	1.27
	0.616	0.339	Locus_47544_Transcript_1_1_Confidence_0.000_Length_1129_6	Cytoplasm	Q	Belongs to the short-chain dehydrogenases reductases (SDR) family		17.786	17.053	17.095	17.064	16.400	17.214	16.707	16.773	17.458	2.42E-01	1.26
	1.029	0.339	Locus_30328_Transcript_3_4_Confidence_0.400_Length_1653_6	Plastid	G	6-phosphofructokinase activity		18.005	18.462	18.458	18.789	18.242	18.274	17.780	18.005	18.146	9.36E-02	1.26
	1.156	0.339	Locus_51052_Transcript_1_1_Confidence_0.000_Length_1275_6	Cytoplasm	E	phosphoserine phosphatase SerB		15.218	15.613	15.191	15.451	15.214	14.661	15.074	14.887	15.309	6.99E-02	1.26
	0.613	0.338	Locus_44235_Transcript_1_1_Confidence_0.000_Length_766_3	Golgi apparatus	C	Low-potential electron donor to a number of redox enzymes		18.818	19.032	19.202	18.539	18.323	19.131	18.375	18.021	18.946	2.44E-01	1.26
	0.893	0.338	Locus_26932_Transcript_1_2_Confidence_1.000_Length_4823_3	Cell membrane	-			15.638	15.799	15.778	15.824	15.641	15.247	15.545	14.853	15.821	1.28E-01	1.26
	0.461	0.338	Locus_7939_Transcript_16_55_Confidence_0.028_Length_4059_3	Cytoplasm	I	CoA carboxylase activity		21.453	20.689	20.858	19.960	20.183	20.610	20.478	19.867	20.873	3.46E-01	1.26
	1.092	0.337	Locus_25720_Transcript_1_2_Confidence_1.000_Length_2030_6	Lysosome_Vacuole|Golgi apparatus	-			19.421	20.029	19.974	19.442	19.352	19.123	19.427	19.538	19.456	8.10E-02	1.26
	0.344	0.337	Locus_4137_Transcript_10_15_Confidence_0.278_Length_2291_2	Cytoplasm	P	Formate_nitrite transporter		21.183	20.880	21.043	21.676	21.453	21.069	21.550	20.582	19.638	4.53E-01	1.26
	0.321	0.337	Locus_14649_Transcript_2_12_Confidence_0.083_Length_1583_4	Cytoplasm	-			18.934	18.879	18.700	17.433	18.180	17.175	18.442	18.048	18.905	4.77E-01	1.26
	1.648	0.337	Locus_38119_Transcript_1_1_Confidence_0.000_Length_1645_6	Plastid	C	oxidoreductase activity		20.386	20.458	20.507	20.299	19.926	20.195	20.146	20.321	19.791	2.25E-02	1.26
	0.198	0.336	Locus_8152_Transcript_1_2_Confidence_1.000_Length_3180_1	Extracellular	-			23.455	21.022	20.573	20.082	20.895	20.591	21.121	21.359	20.772	6.34E-01	1.26
	1.120	0.335	Locus_33337_Transcript_2_2_Confidence_0.250_Length_1019_3	Cytoplasm	IQ	Belongs to the short-chain dehydrogenases reductases (SDR) family		21.348	21.932	21.792	21.838	21.739	21.207	21.183	21.448	21.386	7.59E-02	1.26
	0.868	0.334	Locus_40005_Transcript_1_2_Confidence_1.000_Length_1628_1	Cytoplasm	-			17.914	18.247	18.454	18.161	17.602	17.734	17.520	18.274	18.165	1.36E-01	1.26
	0.535	0.334	Locus_31715_Transcript_1_2_Confidence_1.000_Length_1298_1	Endoplasmic reticulum|Lysosome_Vacuole	-			16.197	15.470	15.578	15.569	15.927	15.066	15.474	15.702	14.677	2.91E-01	1.26
	0.707	0.334	Locus_26356_Transcript_14_30_Confidence_0.094_Length_918_6	Cytoplasm	-			20.988	20.417	20.321	20.056	20.497	19.873	20.396	19.833	19.960	1.96E-01	1.26
	1.270	0.334	Locus_43559_Transcript_2_3_Confidence_0.500_Length_3082_2	Lysosome_Vacuole	G	Belongs to the glycosyl hydrolase 31 family		18.902	18.741	18.652	18.842	18.396	18.121	18.417	18.454	18.867	5.37E-02	1.26
	0.313	0.333	Locus_54795_Transcript_1_1_Confidence_0.000_Length_1381_2	Mitochondrion	C	C-terminal region of band_7		21.218	21.259	21.265	21.164	21.293	21.343	20.895	21.578	19.358	4.86E-01	1.26
	0.089	0.332	Locus_23198_Transcript_1_1_Confidence_0.000_Length_1400_5	Lysosome_Vacuole	-			17.971	17.279	17.165	18.048	19.029	18.110	18.839	17.811	12.630	8.14E-01	1.26
	0.786	0.331	Locus_53070_Transcript_2_5_Confidence_0.400_Length_2858_3	Endoplasmic reticulum	-			17.602	18.146	18.336	18.306	17.914	17.505	18.218	17.551	17.645	1.64E-01	1.26
	0.955	0.331	Locus_25854_Transcript_1_2_Confidence_1.000_Length_1738_6	Nucleus	-			17.481	17.367	17.195	16.943	17.242	16.624	17.021	17.105	16.586	1.11E-01	1.26
	0.904	0.330	Locus_25230_Transcript_1_1_Confidence_0.000_Length_2685_6	Lysosome_Vacuole	-			20.689	20.082	20.195	20.354	19.739	20.002	19.671	20.288	20.299	1.25E-01	1.26
	0.318	0.330	Locus_33610_Transcript_1_1_Confidence_0.000_Length_706_2	Endoplasmic reticulum	-			18.209	18.969	18.882	18.478	17.707	18.409	17.902	17.818	19.687	4.81E-01	1.26
	0.544	0.329	Locus_10882_Transcript_11_16_Confidence_0.429_Length_4239_6	Cytoplasm	G	fructose 1,6-bisphosphate 1-phosphatase activity		21.701	20.873	21.082	20.722	20.417	20.396	20.610	21.348	21.056	2.86E-01	1.26
	0.665	0.329	Locus_74804_Transcript_1_1_Confidence_0.000_Length_785_4	Cytoplasm	T	ankyrin repeat domain protein		16.268	15.755	15.412	15.277	15.505	15.464	15.028	15.070	15.677	2.16E-01	1.26
	0.788	0.329	Locus_25983_Transcript_1_7_Confidence_0.667_Length_1889_4	Nucleus	J	ribosomal protein		20.043	19.946	19.932	19.855	19.520	19.365	19.524	20.332	19.332	1.63E-01	1.26
	0.416	0.329	Locus_44634_Transcript_1_1_Confidence_0.000_Length_653_2	Cytoplasm|Extracellular	-			17.332	17.251	16.908	15.885	16.885	16.208	16.747	15.990	16.747	3.83E-01	1.26
	0.621	0.328	Locus_27240_Transcript_2_2_Confidence_0.000_Length_1246_6	Mitochondrion	O	Prohibitin-3		21.176	21.288	21.195	21.497	21.127	20.321	20.645	21.127	21.582	2.39E-01	1.26
	0.488	0.328	Locus_31344_Transcript_6_14_Confidence_0.312_Length_4373_6	Lysosome_Vacuole	-			13.217	14.288	14.514	14.365	13.804	14.028	13.358	13.514	14.136	3.25E-01	1.26
	0.653	0.327	Locus_34787_Transcript_2_2_Confidence_0.000_Length_897_1	Cytoplasm	O	Ubiquitin-conjugating enzyme E2, catalytic domain homologues		19.024	18.199	18.209	18.170	18.481	17.602	18.199	17.994	18.090	2.22E-01	1.25
	0.515	0.327	Locus_19046_Transcript_1_1_Confidence_0.000_Length_1815_6	Plastid	O	thylakoid membrane organization		17.848	16.638	16.666	16.511	16.503	16.419	16.392	16.885	16.747	3.06E-01	1.25
	0.268	0.325	Locus_36499_Transcript_1_1_Confidence_0.000_Length_587_1	Endoplasmic reticulum	-			19.251	17.694	17.687	17.754	18.242	17.926	17.914	18.283	16.489	5.39E-01	1.25
	1.022	0.325	Locus_27234_Transcript_9_10_Confidence_0.182_Length_7103_2	Cell membrane	-			17.400	18.005	18.156	17.966	17.760	17.442	17.474	17.714	17.392	9.50E-02	1.25
	0.845	0.324	Locus_33531_Transcript_2_3_Confidence_0.500_Length_2315_3	Cytoplasm|Nucleus	A	Pre-mRNA splicing factor PRP21 like protein		19.228	19.526	19.407	18.721	19.082	19.061	18.876	18.501	18.960	1.43E-01	1.25
	1.601	0.324	Locus_152_Transcript_1_1_Confidence_0.000_Length_2309_4	Cytoplasm	-	calpain		19.610	19.582	19.694	19.864	19.554	19.491	19.270	19.066	19.433	2.51E-02	1.25
	1.297	0.323	Locus_50256_Transcript_5_5_Confidence_0.143_Length_2749_1	Lysosome_Vacuole	-			19.110	18.858	18.673	18.885	18.680	18.283	18.485	18.481	18.864	5.05E-02	1.25
	0.519	0.323	Locus_9854_Transcript_6_16_Confidence_0.231_Length_2498_4	Cytoplasm	-			22.647	22.101	22.009	21.861	21.747	21.917	22.124	22.324	21.049	3.03E-01	1.25
	0.571	0.322	Locus_5408_Transcript_1_1_Confidence_0.000_Length_2865_3	Cytoplasm|Nucleus	E	metalloaminopeptidase activity		22.152	21.236	21.176	21.133	21.487	20.610	21.218	21.127	21.069	2.68E-01	1.25
	0.380	0.322	Locus_37585_Transcript_2_2_Confidence_0.000_Length_609_2	Extracellular	-			17.043	16.293	16.367	16.365	15.526	16.103	16.200	15.848	17.297	4.17E-01	1.25
	0.872	0.321	Locus_21429_Transcript_1_2_Confidence_0.667_Length_7000_3	Nucleus	-			20.310	19.883	19.744	19.573	19.783	19.509	19.682	19.675	19.133	1.34E-01	1.25
	0.557	0.321	Locus_37959_Transcript_1_1_Confidence_0.000_Length_1495_5	Endoplasmic reticulum	-			18.628	18.288	18.237	18.724	18.520	18.375	18.532	17.937	17.375	2.77E-01	1.25
	0.938	0.320	Locus_706_Transcript_1_2_Confidence_0.500_Length_1093_3	Extracellular	-			17.543	17.700	17.489	17.824	17.792	17.064	17.095	17.116	17.528	1.15E-01	1.25
	2.600	0.320	Locus_15337_Transcript_4_4_Confidence_0.200_Length_4917_4	Nucleus	-			18.532	18.497	18.513	18.711	18.371	18.199	18.146	18.156	18.345	2.51E-03	1.25
	0.724	0.319	Locus_17736_Transcript_1_2_Confidence_1.000_Length_2380_2	Cytoplasm	J	Belongs to the eukaryotic ribosomal protein eS7 family		19.002	18.345	18.336	18.405	18.466	17.960	18.288	18.536	17.767	1.89E-01	1.25
	1.439	0.318	Locus_3241_Transcript_19_30_Confidence_0.217_Length_10460_4	Cytoplasm	-			19.946	20.195	20.207	20.310	19.652	20.095	19.645	20.002	19.838	3.64E-02	1.25
	0.391	0.317	Locus_17003_Transcript_1_1_Confidence_0.000_Length_1018_6	Cytoplasm	L	DNA repair RAD23		18.388	17.610	17.341	16.503	17.105	16.999	17.043	17.032	17.536	4.07E-01	1.25
	0.265	0.317	Locus_52776_Transcript_1_1_Confidence_0.000_Length_1394_2	Cell membrane	-			19.663	20.170	20.082	20.375	20.478	20.230	19.901	20.056	18.116	5.43E-01	1.25
	1.421	0.316	Locus_27406_Transcript_1_6_Confidence_0.455_Length_4736_6	Cell membrane	-			19.294	19.749	19.573	19.375	19.183	19.265	18.932	19.388	19.141	3.79E-02	1.25
	0.738	0.316	Locus_78583_Transcript_3_3_Confidence_0.000_Length_1285_4	Cytoplasm|Lysosome_Vacuole	U	Belongs to the adaptor complexes medium subunit family		15.943	16.579	16.597	16.275	15.633	16.085	15.776	16.255	16.415	1.83E-01	1.24
	0.641	0.316	Locus_29626_Transcript_1_2_Confidence_0.500_Length_3532_2	Nucleus	-			19.568	20.321	20.437	20.183	19.704	20.158	20.029	19.864	19.303	2.29E-01	1.24
	1.119	0.315	Locus_54203_Transcript_1_1_Confidence_0.000_Length_1127_6	Extracellular	-			17.032	16.652	16.694	16.382	16.202	16.404	16.158	16.533	16.578	7.60E-02	1.24
	0.798	0.315	Locus_30597_Transcript_1_1_Confidence_0.000_Length_1684_4	Plastid	O	chaperone cofactor-dependent protein refolding		19.491	19.499	19.628	18.999	18.539	19.143	19.228	19.315	19.221	1.59E-01	1.24
	0.502	0.315	Locus_9618_Transcript_1_3_Confidence_0.500_Length_2712_2	Cytoplasm	E	Catalyzes the isomerization between 2-isopropylmalate and 3-isopropylmalate, via the formation of 2-isopropylmaleate		19.599	20.902	20.706	20.242	20.002	19.911	19.946	19.841	20.536	3.15E-01	1.24
	0.438	0.315	Locus_22557_Transcript_5_13_Confidence_0.226_Length_4813_2	Nucleus	U	Plug domain of Sec61p		20.218	20.310	20.133	20.619	20.332	20.043	20.253	20.458	18.940	3.65E-01	1.24
	0.458	0.315	Locus_46702_Transcript_3_4_Confidence_0.400_Length_1407_2	Cytoplasm|Extracellular	-			18.776	17.734	17.558	17.349	17.349	17.966	17.450	17.673	17.260	3.49E-01	1.24
	0.370	0.315	Locus_9602_Transcript_2_4_Confidence_0.667_Length_1506_4	Nucleus	-			18.547	17.818	17.920	17.214	17.126	18.497	17.433	17.126	17.617	4.27E-01	1.24
	0.410	0.314	Locus_34103_Transcript_1_1_Confidence_0.000_Length_1891_1	Cytoplasm	J	Belongs to the class-I aminoacyl-tRNA synthetase family		20.811	19.960	20.108	19.170	19.568	19.476	19.889	20.195	19.367	3.89E-01	1.24
	0.741	0.314	Locus_43875_Transcript_1_1_Confidence_0.000_Length_587_4	Cytoplasm	-			18.396	18.433	18.242	18.105	18.400	17.792	18.396	17.528	17.786	1.82E-01	1.24
	0.409	0.313	Locus_57645_Transcript_1_1_Confidence_0.000_Length_1834_1	Nucleus	-			19.195	18.371	18.513	18.233	18.336	18.624	18.497	18.588	17.279	3.90E-01	1.24
	0.624	0.313	Locus_3557_Transcript_47_54_Confidence_0.134_Length_17810_3	Cytoplasm	G	glucose-6-phosphate isomerase		20.811	20.888	20.850	20.755	21.043	20.407	20.880	20.407	19.830	2.38E-01	1.24
	0.333	0.312	Locus_8642_Transcript_3_6_Confidence_0.125_Length_1266_4	Plastid	-			21.835	21.536	21.568	20.242	20.582	20.601	21.043	21.803	20.888	4.64E-01	1.24
	0.386	0.311	Locus_53_Transcript_1_1_Confidence_0.000_Length_3298_4	Cytoplasm|Nucleus	-			15.661	16.638	16.320	16.505	15.627	15.938	15.566	15.721	16.999	4.11E-01	1.24
	0.945	0.310	Locus_32934_Transcript_1_1_Confidence_0.000_Length_1207_2	Extracellular	G	6-phosphogluconolactonase activity		20.554	20.796	20.967	20.468	20.002	20.365	20.299	20.747	20.517	1.14E-01	1.24
	0.362	0.310	Locus_68314_Transcript_1_1_Confidence_0.000_Length_629_3	Cell membrane	-			18.010	18.126	17.954	18.292	18.818	17.297	17.624	16.999	18.190	4.35E-01	1.24
	1.104	0.310	Locus_5513_Transcript_1_4_Confidence_0.500_Length_11237_5	Cytoplasm	-			21.276	21.478	21.531	21.663	21.201	20.858	20.974	21.359	21.492	7.87E-02	1.24
	0.519	0.309	Locus_47381_Transcript_1_3_Confidence_0.667_Length_1674_1	Nucleus	-			13.873	13.984	13.514	12.877	12.820	13.438	12.968	13.586	13.451	3.03E-01	1.24
	0.394	0.308	Locus_26087_Transcript_1_1_Confidence_0.000_Length_797_2	Mitochondrion	C	ATP synthase		19.356	19.553	19.464	19.712	19.689	19.347	19.633	19.349	18.048	4.03E-01	1.24
	0.340	0.305	Locus_68759_Transcript_1_2_Confidence_1.000_Length_2318_3	Cytoplasm	O	e3 ubiquitin-protein ligase		17.064	16.480	16.598	17.021	17.204	16.533	16.760	16.652	15.277	4.57E-01	1.24
	0.735	0.305	Locus_26112_Transcript_7_9_Confidence_0.357_Length_12462_4	Cytoplasm	-			15.945	16.734	16.624	16.760	16.198	15.858	16.240	16.517	16.242	1.84E-01	1.24
	1.006	0.303	Locus_30626_Transcript_4_5_Confidence_0.250_Length_2403_2	Cytoplasm	KLT	protein kinase activity		17.175	17.185	16.811	16.897	16.861	16.977	16.836	16.583	16.313	9.85E-02	1.23
	0.508	0.303	Locus_42368_Transcript_1_1_Confidence_0.000_Length_600_5	Cytoplasm	-			15.365	16.446	16.089	16.329	15.438	15.542	15.526	16.107	16.160	3.10E-01	1.23
	0.843	0.302	Locus_14035_Transcript_4_6_Confidence_0.333_Length_7959_5	Lysosome_Vacuole	-			17.297	17.400	17.341	17.842	17.573	17.116	17.185	17.204	16.760	1.44E-01	1.23
	0.598	0.302	Locus_19648_Transcript_1_2_Confidence_1.000_Length_1375_2	Cytoplasm	-			16.152	15.970	15.323	15.341	15.613	15.107	15.045	15.710	15.499	2.52E-01	1.23
	0.303	0.301	Locus_29145_Transcript_1_2_Confidence_1.000_Length_1521_4	Nucleus	-			19.051	19.328	19.202	18.663	18.156	18.513	18.126	18.960	20.043	4.98E-01	1.23
	0.641	0.300	Locus_27526_Transcript_3_4_Confidence_0.600_Length_2214_3	Endoplasmic reticulum	-			20.265	20.207	20.321	20.448	19.582	19.974	19.628	20.230	20.636	2.28E-01	1.23
	0.920	0.300	Locus_9236_Transcript_1_2_Confidence_1.000_Length_1278_2	Cytoplasm|Nucleus	T	phosphoprotein phosphatase activity		16.836	17.175	17.358	17.146	16.836	16.652	17.053	17.136	16.469	1.20E-01	1.23
	0.681	0.299	Locus_5171_Transcript_1_1_Confidence_0.000_Length_1182_1	Cytoplasm	-			15.999	15.358	15.604	15.362	15.710	15.206	15.499	14.834	15.160	2.09E-01	1.23
	1.056	0.299	Locus_21958_Transcript_3_3_Confidence_0.000_Length_1707_2	Mitochondrion	C	isocitrate dehydrogenase (NADP+) activity		21.265	21.792	21.671	21.939	21.545	21.195	21.218	21.380	21.502	8.79E-02	1.23
	0.270	0.298	Locus_2541_Transcript_1_4_Confidence_0.500_Length_3849_6	Nucleus	-			16.462	15.635	15.630	14.496	15.589	14.514	15.187	14.984	16.015	5.37E-01	1.23
	0.251	0.298	Locus_37581_Transcript_1_2_Confidence_1.000_Length_893_2	Cytoplasm	C	nitroreductase		18.920	19.778	19.568	19.165	20.082	18.474	19.080	17.897	19.768	5.61E-01	1.23
	1.336	0.297	Locus_31470_Transcript_2_2_Confidence_0.000_Length_1348_4	Cytoplasm	-			20.924	20.536	20.747	20.417	20.427	20.276	20.310	20.207	20.573	4.61E-02	1.23
	1.481	0.296	Locus_70702_Transcript_1_1_Confidence_0.000_Length_709_2	Cytoplasm|Lysosome_Vacuole	L	S-formylglutathione hydrolase activity		16.988	16.836	16.848	16.560	16.395	16.666	16.595	16.604	16.298	3.31E-02	1.23
	0.576	0.296	Locus_189_Transcript_1_1_Confidence_0.000_Length_1487_1	Golgi apparatus	-			16.566	16.811	16.694	16.422	15.995	16.954	15.773	16.480	16.433	2.65E-01	1.23
	0.627	0.296	Locus_20892_Transcript_2_5_Confidence_0.400_Length_2751_6	Cytoplasm	J	tyrosine-tRNA ligase activity		17.105	17.409	17.105	16.385	16.786	16.563	16.861	16.966	16.351	2.36E-01	1.23
	0.944	0.296	Locus_7718_Transcript_1_3_Confidence_0.667_Length_2024_3	Cytoplasm	I	Removes the N-terminal methionine from nascent proteins. The N-terminal methionine is often cleaved when the second residue in the primary sequence is small and uncharged (Met-Ala-, Cys, Gly, Pro, Ser, Thr, or Val)		19.870	19.772	19.624	19.571	19.240	19.476	18.994	19.747	19.611	1.14E-01	1.23
	0.272	0.296	Locus_14878_Transcript_1_1_Confidence_0.000_Length_2625_3	Endoplasmic reticulum	C	ATP:ADP antiporter activity		17.891	18.417	17.960	19.053	19.165	17.580	18.319	17.165	17.943	5.35E-01	1.23
	0.241	0.295	Locus_5543_Transcript_37_43_Confidence_0.153_Length_9649_6	Cytoplasm	C	ATP Synthase		23.676	24.643	24.384	24.643	25.275	23.122	24.289	23.169	24.351	5.74E-01	1.23
	0.591	0.295	Locus_7818_Transcript_1_3_Confidence_1.000_Length_1843_6	Cytoplasm|Nucleus	AJ	Nucleolar protein NOP5. Source PGD		20.478	19.874	19.784	19.339	19.816	19.619	19.711	19.532	19.190	2.56E-01	1.23
	2.933	0.294	Locus_4950_Transcript_1_1_Confidence_0.000_Length_6588_3	Cytoplasm	DZ	regulator of chromosome condensation, RCC1		18.845	18.707	18.776	18.783	18.649	18.429	18.396	18.450	18.493	1.17E-03	1.23
	0.493	0.293	Locus_55924_Transcript_1_1_Confidence_0.000_Length_567_5	Cytoplasm	-			17.818	17.902	17.977	17.954	17.617	17.481	17.260	17.204	18.536	3.22E-01	1.23
	0.781	0.293	Locus_46632_Transcript_1_1_Confidence_0.000_Length_1174_6	Cytoplasm|Nucleus	E	D-serine ammonia-lyase activity		18.260	18.814	18.954	18.551	18.505	18.727	18.288	18.131	18.110	1.66E-01	1.23
	0.446	0.293	Locus_82687_Transcript_2_2_Confidence_0.000_Length_1620_5	Extracellular	-			19.349	20.056	20.321	20.437	19.932	19.462	19.926	20.218	19.204	3.58E-01	1.22
	1.021	0.293	Locus_34665_Transcript_2_2_Confidence_0.000_Length_2555_2	Cytoplasm|Nucleus	-			16.707	17.116	16.836	16.734	16.295	16.585	16.486	16.966	16.446	9.52E-02	1.22
	1.101	0.292	Locus_10626_Transcript_1_1_Confidence_0.000_Length_1428_3	Cytoplasm|Nucleus	T	Calcium-dependent protein kinase		17.185	17.392	17.489	17.400	17.085	17.260	16.760	17.384	16.885	7.93E-02	1.22
	0.845	0.292	Locus_11248_Transcript_2_2_Confidence_0.250_Length_514_4	Cytoplasm	J	40S ribosomal protein RPS20. Source PGD		20.095	19.862	19.658	19.230	19.386	19.539	19.590	19.244	19.339	1.43E-01	1.22
	0.190	0.292	Locus_12787_Transcript_1_1_Confidence_0.000_Length_786_2	Cytoplasm|Extracellular	J	ribosomal protein		15.062	14.763	14.206	14.575	16.023	13.330	14.615	13.186	14.644	6.46E-01	1.22
	1.048	0.291	Locus_14817_Transcript_1_1_Confidence_0.000_Length_1199_3	Cytoplasm	T	Protein kinase domain		17.085	17.489	17.680	17.799	17.332	17.053	17.185	17.260	17.279	8.95E-02	1.22
	0.443	0.289	Locus_44324_Transcript_2_2_Confidence_0.000_Length_1416_4	Cytoplasm	-	-		20.865	19.564	19.683	19.524	19.864	19.658	19.358	19.610	19.610	3.61E-01	1.22
	0.516	0.289	Locus_89928_Transcript_1_1_Confidence_0.000_Length_750_5	Nucleus	-			16.072	15.925	15.633	15.630	15.977	14.957	15.686	15.078	15.929	3.05E-01	1.22
	0.946	0.289	Locus_8326_Transcript_15_20_Confidence_0.304_Length_8061_4	Cytoplasm|Nucleus	-			21.029	21.201	21.396	21.654	21.089	20.811	20.865	21.043	21.348	1.13E-01	1.22
	0.604	0.288	Locus_22064_Transcript_49_68_Confidence_0.087_Length_11369_1	Cytoplasm	-			18.562	17.943	17.760	17.474	17.830	17.417	17.897	17.610	17.481	2.49E-01	1.22
	0.421	0.287	Locus_47106_Transcript_1_1_Confidence_0.500_Length_2801_3	Nucleus	-			16.799	16.666	16.467	16.081	15.621	16.218	15.734	16.799	16.707	3.79E-01	1.22
	0.599	0.287	Locus_68273_Transcript_1_1_Confidence_0.000_Length_1287_4	Cytoplasm	-			17.867	18.064	18.005	17.818	17.792	17.994	18.048	17.433	16.988	2.52E-01	1.22
	0.248	0.287	Locus_3482_Transcript_1_2_Confidence_0.333_Length_3466_3	Cytoplasm	AJ	Binds the poly(A) tail of mRNA		18.562	19.069	18.687	18.707	19.530	17.773	19.347	17.528	18.170	5.65E-01	1.22
	0.842	0.287	Locus_20038_Transcript_1_3_Confidence_0.600_Length_1872_1	Cytoplasm	-			16.988	16.999	16.786	16.325	16.399	16.390	16.394	16.397	16.861	1.44E-01	1.22
	0.346	0.286	Locus_51383_Transcript_1_1_Confidence_0.000_Length_1781_2	Endoplasmic reticulum	S	SNARE associated Golgi protein		17.165	17.146	17.032	17.392	17.580	16.966	17.341	16.824	15.776	4.51E-01	1.22
	0.742	0.285	Locus_18284_Transcript_2_3_Confidence_0.286_Length_1946_4	Cytoplasm	-			18.628	18.396	19.026	18.242	18.080	18.165	18.425	18.638	18.131	1.81E-01	1.22
	0.639	0.285	Locus_29183_Transcript_1_1_Confidence_0.500_Length_1127_2	Lysosome_Vacuole|Golgi apparatus	-			13.901	13.794	13.804	14.070	13.344	14.160	13.385	13.929	13.220	2.29E-01	1.22
	0.678	0.284	Locus_51502_Transcript_1_1_Confidence_0.000_Length_1809_3	Golgi apparatus	-			20.517	19.827	19.816	19.808	19.480	19.836	19.904	19.960	19.358	2.10E-01	1.22
	1.435	0.283	Locus_48188_Transcript_7_9_Confidence_0.333_Length_5164_5	Cytoplasm	-			17.466	17.721	17.631	17.513	17.185	17.392	17.021	17.497	17.400	3.68E-02	1.22
	0.849	0.283	Locus_22384_Transcript_1_1_Confidence_0.000_Length_1804_1	Endoplasmic reticulum|Golgi apparatus	O	DnaJ		18.663	18.960	18.763	19.077	19.026	18.388	18.670	18.256	18.573	1.42E-01	1.22
	0.242	0.283	Locus_16854_Transcript_12_15_Confidence_0.167_Length_1731_1	Endoplasmic reticulum	CO	cell redox homeostasis		19.481	19.584	19.185	19.680	20.417	18.362	19.960	18.690	18.569	5.73E-01	1.22
	1.110	0.283	Locus_12355_Transcript_1_2_Confidence_0.333_Length_1582_4	Cytoplasm	J	RNA 2-phosphotransferase, Tpt1 _ KptA family		16.144	16.624	16.579	16.415	16.036	16.358	16.150	16.337	15.908	7.77E-02	1.22
	0.850	0.282	Locus_5075_Transcript_1_1_Confidence_0.000_Length_1305_1	Cytoplasm	O	Ubiquitin carboxyl-terminal hydrolase		20.865	20.573	20.487	20.069	20.321	19.974	20.265	20.108	20.417	1.41E-01	1.22
	0.820	0.282	Locus_50058_Transcript_1_1_Confidence_0.000_Length_1046_3	Mitochondrion	V	Sulfurtransferase		17.520	16.848	16.897	16.943	16.624	16.485	16.824	16.943	16.977	1.51E-01	1.22
	1.579	0.280	Locus_22344_Transcript_8_10_Confidence_0.400_Length_11350_1	Cytoplasm	-			18.839	19.233	19.048	19.010	18.642	18.870	18.602	18.920	18.727	2.63E-02	1.21
	0.852	0.280	Locus_16375_Transcript_1_1_Confidence_0.000_Length_1925_1	Cytoplasm	IQ	AMP-binding enzyme C-terminal domain		17.195	17.315	17.624	17.505	17.185	17.315	17.021	17.433	16.694	1.41E-01	1.21
	1.684	0.280	Locus_43185_Transcript_4_6_Confidence_0.286_Length_1279_3	Nucleus	K	DNA-directed RNA polymerase II		15.915	15.729	15.627	15.474	15.517	15.415	15.382	15.266	15.451	2.07E-02	1.21
	0.355	0.278	Locus_63190_Transcript_1_1_Confidence_0.000_Length_1440_3	Cytoplasm|Nucleus	H	Catalyzes the formation of S-adenosylmethionine from methionine and ATP		18.437	17.551	17.536	16.932	17.165	17.195	17.543	16.861	17.914	4.41E-01	1.21
	0.504	0.278	Locus_13532_Transcript_2_12_Confidence_0.348_Length_2564_2	Nucleus	J	small subunit ribosomal protein S12e		22.299	22.437	22.179	22.133	22.279	21.799	22.069	21.248	22.526	3.14E-01	1.21
	0.345	0.278	Locus_34210_Transcript_2_3_Confidence_0.500_Length_1210_5	Cytoplasm|Extracellular	F	Belongs to the adenylate kinase family		20.772	20.946	20.747	20.554	20.953	19.927	20.497	19.702	21.305	4.52E-01	1.21
	0.703	0.278	Locus_18673_Transcript_1_1_Confidence_0.000_Length_2380_3	Cytoplasm	Z	dynamin like protein		21.722	21.259	21.224	20.974	21.316	21.127	21.076	20.995	20.573	1.98E-01	1.21
	0.307	0.277	Locus_45111_Transcript_1_1_Confidence_0.000_Length_2076_2	Cytoplasm	E	Belongs to the peptidase M24B family		17.994	18.802	18.714	18.786	19.032	18.016	18.727	17.288	18.421	4.94E-01	1.21
	0.418	0.276	Locus_27244_Transcript_2_2_Confidence_0.000_Length_2793_4	Plastid	J	One of the essential components for the initiation of protein synthesis. Protects formylmethionyl-tRNA from spontaneous hydrolysis and promotes its binding to the 30S ribosomal subunits. Also involved in the hydrolysis of GTP during the formation of the 70S ribosomal complex		16.101	15.399	15.306	15.941	15.627	15.389	15.580	15.844	14.615	3.82E-01	1.21
	0.401	0.275	Locus_30028_Transcript_6_7_Confidence_0.333_Length_2237_4	Nucleus	-			17.631	16.848	16.786	16.372	16.680	16.836	16.954	16.747	15.952	3.97E-01	1.21
	0.386	0.275	Locus_937_Transcript_2_2_Confidence_0.000_Length_1638_2	Nucleus	A	RNA recognition motif. (a.k.a. RRM, RBD, or RNP domain)		19.757	19.724	19.620	19.190	19.472	18.670	19.306	18.885	20.158	4.12E-01	1.21
	0.725	0.273	Locus_14572_Transcript_4_6_Confidence_0.714_Length_2727_6	Cytoplasm	-			19.358	18.602	18.624	18.569	18.462	18.717	18.301	18.645	18.454	1.88E-01	1.21
	0.403	0.273	Locus_34785_Transcript_1_1_Confidence_0.000_Length_1675_2	Mitochondrion	E	cystathionine gamma-synthase activity		23.090	21.946	21.924	21.917	21.960	22.146	22.130	22.101	21.396	3.96E-01	1.21
	1.712	0.271	Locus_11422_Transcript_25_32_Confidence_0.143_Length_3802_4	Nucleus	J	Ribosomal protein L7Ae_L30e_S12e_Gadd45 family		23.172	23.430	23.455	23.204	22.875	23.002	23.213	23.058	23.072	1.94E-02	1.21
	0.598	0.271	Locus_38894_Transcript_3_9_Confidence_0.333_Length_11017_3	Cell membrane	-			18.485	17.994	18.214	18.204	17.805	18.053	18.136	18.405	17.367	2.52E-01	1.21
	0.723	0.271	Locus_33433_Transcript_2_5_Confidence_0.625_Length_3590_4	Cell membrane	-			22.367	21.610	21.492	21.582	21.338	21.554	21.473	21.619	21.478	1.89E-01	1.21
	0.583	0.270	Locus_19132_Transcript_8_27_Confidence_0.289_Length_17152_1	Cytoplasm	-			16.362	16.165	16.511	16.861	16.109	15.729	16.140	16.351	16.694	2.61E-01	1.21
	0.579	0.270	Locus_52199_Transcript_1_1_Confidence_0.000_Length_1489_5	Cell membrane	-			19.161	19.347	19.362	19.558	19.435	19.085	19.066	19.431	18.417	2.64E-01	1.21
	0.221	0.269	Locus_37558_Transcript_2_3_Confidence_0.667_Length_419_2	Extracellular	-			20.526	20.242	20.487	19.776	19.214	20.029	19.183	20.069	21.453	6.02E-01	1.20
	0.275	0.268	Locus_8057_Transcript_1_2_Confidence_1.000_Length_658_5	Cytoplasm|Nucleus	-			17.223	18.095	18.105	17.021	18.156	16.811	17.855	16.747	17.146	5.31E-01	1.20
	0.510	0.268	Locus_31296_Transcript_1_1_Confidence_0.000_Length_1902_4	Cytoplasm|Nucleus	-			16.514	17.105	16.861	16.760	16.531	16.216	16.189	16.514	17.260	3.09E-01	1.20
	0.767	0.268	Locus_16150_Transcript_1_2_Confidence_1.000_Length_3170_5	Nucleus	E	Threonine synthase		17.580	18.190	18.090	17.891	17.885	17.233	17.824	17.714	17.694	1.71E-01	1.20
	1.839	0.268	Locus_31977_Transcript_1_1_Confidence_0.000_Length_2709_1	Cell membrane|Lysosome_Vacuole	-			19.825	19.717	19.913	20.108	19.755	19.547	19.611	19.582	19.619	1.45E-02	1.20
	0.403	0.267	kbrevis_combined_contig_48263_4	Cytoplasm	Q PKS	polyketide synthase ACP domain	single ACP	17.392	16.836	16.594	16.561	17.306	16.293	16.799	16.377	16.122	3.96E-01	1.20
	1.643	0.265	Locus_36609_Transcript_1_1_Confidence_0.000_Length_1151_4	Cell membrane|Golgi apparatus	-	calpain		21.236	21.195	21.224	21.391	21.043	20.924	21.076	21.183	20.755	2.27E-02	1.20
	0.258	0.265	Locus_3311_Transcript_2_5_Confidence_0.333_Length_1469_2	Cytoplasm|Nucleus	-			17.610	18.090	17.897	17.270	17.442	16.624	16.954	17.573	18.663	5.51E-01	1.20
	0.390	0.265	Locus_35485_Transcript_1_1_Confidence_0.000_Length_697_3	Cytoplasm|Extracellular	-			17.032	16.260	16.652	16.425	16.437	16.747	16.536	16.492	15.425	4.08E-01	1.20
	0.247	0.262	Locus_231_Transcript_3_4_Confidence_0.250_Length_960_5	Cytoplasm|Nucleus	J	Cold shock protein domain		18.776	18.388	18.131	17.323	18.095	17.937	17.573	17.010	18.845	5.67E-01	1.20
	0.377	0.262	Locus_27328_Transcript_1_3_Confidence_0.667_Length_1958_1	Cell membrane|Lysosome_Vacuole	-			18.882	18.069	17.988	18.161	18.547	18.195	18.110	17.988	17.223	4.20E-01	1.20
	1.089	0.262	Locus_821_Transcript_1_1_Confidence_0.000_Length_6738_6	Nucleus	A	Activating signal cointegrator 1 complex subunit 3 family 1 ASCC3L1		22.210	22.111	22.072	21.873	21.865	21.747	21.780	22.124	21.507	8.15E-02	1.20
	0.529	0.261	Locus_60174_Transcript_1_2_Confidence_0.500_Length_1332_6	Mitochondrion	I	3-hydroxyisobutyrate dehydrogenase		17.367	17.375	17.064	17.442	17.074	16.861	17.233	16.461	17.624	2.96E-01	1.20
	0.278	0.261	Locus_26942_Transcript_1_12_Confidence_0.190_Length_2542_1	Extracellular	-			16.513	16.610	16.873	14.943	15.696	15.950	16.078	16.099	16.043	5.28E-01	1.20
	0.253	0.261	Locus_28915_Transcript_1_2_Confidence_1.000_Length_1363_4	Cytoplasm	S	Aminoglycoside phosphotransferase		14.966	14.010	14.280	14.358	14.010	13.526	13.358	14.655	15.163	5.58E-01	1.20
	0.461	0.257	Locus_15848_Transcript_1_1_Confidence_0.000_Length_1274_2	Mitochondrion	S	Phytanoyl-CoA dioxygenase (PhyH)		17.010	17.053	16.977	16.848	17.433	16.557	16.966	16.150	16.470	3.46E-01	1.20
	0.415	0.257	Locus_5318_Transcript_1_2_Confidence_0.667_Length_1892_2	Cell membrane	-			18.384	19.263	19.156	19.425	19.126	18.566	18.969	18.265	19.074	3.84E-01	1.19
	0.567	0.257	Locus_27600_Transcript_1_1_Confidence_0.000_Length_1312_3	Lysosome_Vacuole|Golgi apparatus	-			19.741	20.536	20.468	20.706	20.458	20.029	20.121	19.974	19.946	2.71E-01	1.19
	0.743	0.257	Locus_39477_Transcript_1_3_Confidence_0.667_Length_925_6	Extracellular|Cell membrane	-			16.836	17.136	17.204	17.513	16.954	16.666	17.136	16.666	17.156	1.81E-01	1.19
	1.135	0.255	Locus_7287_Transcript_1_1_Confidence_0.000_Length_1259_1	Mitochondrion	T	phosphoprotein phosphatase activity		19.388	19.687	19.675	19.645	19.330	19.059	19.312	19.635	19.382	7.33E-02	1.19
	0.104	0.254	Locus_9303_Transcript_6_6_Confidence_0.143_Length_1410_4	Mitochondrion	-			18.043	17.032	17.306	18.170	18.649	17.700	18.260	17.943	14.365	7.88E-01	1.19
	0.498	0.254	Locus_7612_Transcript_3_3_Confidence_0.250_Length_11632_4	Cytoplasm	O	regulation of protein catabolic process		22.772	22.607	22.557	22.318	22.465	22.348	22.550	22.632	21.554	3.17E-01	1.19
	0.432	0.253	Locus_37619_Transcript_2_7_Confidence_0.250_Length_13312_4	Cytoplasm	P	This magnesium-dependent enzyme catalyzes the hydrolysis of ATP coupled with the transport of calcium		17.799	18.392	18.450	18.569	18.274	18.292	18.315	18.059	17.306	3.70E-01	1.19
	0.365	0.253	Locus_66391_Transcript_1_2_Confidence_0.500_Length_964_5	Cytoplasm	G	Catalyzes the dehydration of the S-form of NAD(P)HX at the expense of ATP, which is converted to ADP. Together with NAD(P)HX epimerase, which catalyzes the epimerization of the S- and R-forms, the enzyme allows the repair of both epimers of NAD(P)HX, a damaged form of NAD(P)H that is a result of enzymatic or heat-dependent hydration		16.380	16.036	15.861	15.892	16.430	15.952	16.045	14.948	15.572	4.31E-01	1.19
	1.783	0.253	Locus_41519_Transcript_1_1_Confidence_0.000_Length_3569_4	Golgi apparatus	-			14.911	14.853	14.804	15.006	14.661	14.598	14.438	14.683	14.824	1.65E-02	1.19
	0.665	0.253	Locus_29546_Transcript_1_2_Confidence_1.000_Length_1259_1	Cytoplasm	-			16.799	17.010	17.409	17.474	16.848	16.811	16.652	17.279	17.010	2.16E-01	1.19
	0.275	0.253	Locus_4538_Transcript_3_3_Confidence_0.000_Length_2628_1	Cytoplasm|Nucleus	A	ATP-dependent RNA helicase involved nonsense-mediated mRNA decay and ribosome biogenesis through rRNA processing		18.994	19.619	19.244	18.362	18.966	18.734	19.066	19.421	17.824	5.30E-01	1.19
	0.706	0.252	Locus_15766_Transcript_1_3_Confidence_0.250_Length_5086_5	Nucleus	-			14.120	13.901	13.773	13.477	13.853	13.633	13.688	13.489	13.166	1.97E-01	1.19
	0.618	0.252	Locus_30007_Transcript_7_7_Confidence_0.100_Length_9101_1	Cytoplasm	-			20.939	20.788	20.497	20.170	20.663	20.133	20.343	20.069	20.526	2.41E-01	1.19
	0.739	0.251	Locus_44469_Transcript_1_2_Confidence_1.000_Length_1713_4	Extracellular|Lysosome_Vacuole	E	serine-type carboxypeptidase activity		16.861	17.367	17.458	17.332	17.043	17.288	16.811	17.165	16.707	1.82E-01	1.19
	0.380	0.251	Locus_86049_Transcript_1_1_Confidence_0.000_Length_1175_1	Mitochondrion	G	Ribose 5-phosphate isomerase A (phosphoriboisomerase A)		20.354	19.697	19.762	20.029	20.386	19.197	20.095	19.312	19.558	4.17E-01	1.19
	0.297	0.251	Locus_13269_Transcript_2_4_Confidence_0.500_Length_4341_6	Mitochondrion	C	Mo-co oxidoreductase dimerisation domain		17.156	18.341	18.750	18.292	17.466	17.971	17.543	18.069	18.371	5.04E-01	1.19
	1.095	0.250	Locus_2018_Transcript_21_27_Confidence_0.231_Length_8003_5	Cytoplasm	T	belongs to the protein kinase superfamily		20.788	20.960	20.995	20.706	20.526	20.873	20.396	20.796	20.468	8.03E-02	1.19
	1.180	0.250	Locus_5897_Transcript_6_7_Confidence_0.222_Length_2696_6	Cytoplasm	T	phosphatase 2C		19.051	19.279	19.211	19.138	18.952	18.711	18.694	19.103	19.138	6.60E-02	1.19
	0.715	0.250	Locus_56431_Transcript_1_1_Confidence_0.000_Length_1557_1	Golgi apparatus	-			21.536	22.033	22.293	22.183	21.512	21.645	21.815	21.978	21.854	1.93E-01	1.19
	0.455	0.250	Locus_59057_Transcript_1_1_Confidence_0.000_Length_1499_1	Lysosome_Vacuole|Golgi apparatus	-			17.937	18.757	18.707	18.926	18.754	18.100	18.584	18.100	18.121	3.51E-01	1.19
	1.081	0.248	Locus_53129_Transcript_1_6_Confidence_0.333_Length_1486_5	Cytoplasm	E	lactoylglutathione lyase activity		20.902	21.022	21.218	20.939	20.526	20.788	20.645	21.082	20.819	8.29E-02	1.19
	0.523	0.248	Locus_8590_Transcript_2_3_Confidence_0.667_Length_1397_1	Mitochondrion	-			18.613	17.879	17.747	17.631	17.767	17.417	17.602	17.861	17.949	3.00E-01	1.19
	0.455	0.248	Locus_19551_Transcript_1_1_Confidence_0.000_Length_2073_3	Cytoplasm|Nucleus	S	Predicted ATPase of the ABC class		16.885	17.095	16.638	16.760	17.195	16.344	16.977	16.152	16.315	3.51E-01	1.19
	0.465	0.247	Locus_20004_Transcript_1_2_Confidence_1.000_Length_1180_1	Cytoplasm|Nucleus	A	DAZ associated protein 1		15.669	16.694	16.533	16.404	16.051	15.663	16.382	16.028	16.264	3.43E-01	1.19
	0.719	0.246	Locus_14876_Transcript_3_6_Confidence_0.375_Length_2702_3	Cytoplasm|Nucleus	C	aldehyde dehydrogenase (NAD) activity		18.247	18.770	18.580	18.763	18.757	18.043	18.358	18.265	18.297	1.91E-01	1.19
	0.173	0.246	Locus_3556_Transcript_6_32_Confidence_0.129_Length_2578_6	Cytoplasm	-			22.547	21.763	21.747	21.815	22.318	22.012	22.221	22.198	19.862	6.72E-01	1.19
	0.185	0.246	Locus_53379_Transcript_1_1_Confidence_0.000_Length_714_1	Mitochondrion	-			17.260	18.105	18.131	18.497	18.214	17.885	17.867	16.185	18.613	6.53E-01	1.19
	0.492	0.245	Locus_41_Transcript_9_12_Confidence_0.222_Length_4194_3	Nucleus	J	60S acidic ribosomal protein P0		22.923	22.085	22.176	21.706	22.076	22.012	22.046	21.807	21.946	3.22E-01	1.19
	1.002	0.245	Locus_31013_Transcript_1_1_Confidence_0.000_Length_1491_3	Mitochondrion	E	ornithine-oxo-acid transaminase activity		19.859	20.183	20.299	19.839	19.974	19.838	19.851	19.791	19.547	9.96E-02	1.18
	0.553	0.245	Locus_57557_Transcript_3_4_Confidence_0.333_Length_1933_2	Cytoplasm	-			18.908	18.409	18.161	18.085	18.005	18.497	17.848	18.310	18.069	2.80E-01	1.18
	0.364	0.244	Locus_36750_Transcript_2_2_Confidence_0.333_Length_712_3	Cytoplasm	-			17.818	17.573	17.638	17.214	17.384	16.707	17.315	17.032	18.146	4.33E-01	1.18
	1.064	0.244	Locus_48934_Transcript_1_1_Confidence_0.500_Length_1034_3	Mitochondrion	C	belongs to the flavoprotein pyridine nucleotide cytochrome reductase family		21.076	20.946	20.827	20.619	20.865	20.396	20.697	20.582	20.573	8.63E-02	1.18
	0.609	0.244	Locus_32030_Transcript_2_2_Confidence_0.000_Length_1037_1	Cell membrane	-			17.558	17.466	17.588	17.861	17.848	17.165	17.595	16.966	17.297	2.46E-01	1.18
	0.981	0.243	Locus_33842_Transcript_1_1_Confidence_0.000_Length_641_1	Mitochondrion	E	The glycine cleavage system catalyzes the degradation of glycine. The H protein shuttles the methylamine group of glycine from the P protein to the T protein		22.318	22.396	22.591	22.490	22.076	22.019	22.282	22.066	22.587	1.04E-01	1.18
	0.274	0.243	Locus_31946_Transcript_1_1_Confidence_0.000_Length_1000_3	Extracellular	-			18.270	18.341	18.362	18.358	17.566	18.080	17.588	17.879	19.336	5.32E-01	1.18
	0.297	0.242	Locus_73898_Transcript_1_1_Confidence_0.000_Length_462_1	Cytoplasm	-			18.754	18.446	18.209	18.175	18.362	18.297	18.379	18.687	17.043	5.05E-01	1.18
	0.585	0.242	Locus_38457_Transcript_1_1_Confidence_0.000_Length_2935_5	Cytoplasm|Golgi apparatus	U	The coatomer is a cytosolic protein complex that binds to dilysine motifs and reversibly associates with Golgi non- clathrin-coated vesicles, which further mediate biosynthetic protein transport from the ER, via the Golgi up to the trans Golgi network. Coatomer complex is required for budding from Golgi membranes, and is essential for the retrograde Golgi-to-ER transport of dilysine-tagged protei…		21.536	21.650	21.512	21.521	21.375	21.573	21.458	21.521	20.636	2.60E-01	1.18
	0.293	0.241	Locus_28523_Transcript_1_1_Confidence_0.000_Length_1964_1	Lysosome_Vacuole	-			17.481	17.136	16.873	17.602	17.707	16.348	17.165	16.425	17.513	5.09E-01	1.18
	0.667	0.241	Locus_45472_Transcript_2_2_Confidence_0.000_Length_2120_6	Cytoplasm	L	Pseudouridine-metabolizing bifunctional protein		19.913	20.680	20.536	20.507	20.002	20.437	20.146	20.265	19.988	2.15E-01	1.18
	0.231	0.241	Locus_23218_Transcript_2_3_Confidence_0.400_Length_2662_3	Mitochondrion	C	3-methyl-2-oxobutanoate dehydrogenase (2-methylpropanoyl-transferring) activity		20.689	21.009	20.895	20.526	21.189	20.582	21.043	19.151	20.731	5.87E-01	1.18
	0.214	0.241	Locus_5599_Transcript_1_1_Confidence_0.000_Length_1691_6	Mitochondrion	J	elongation factor Tu		18.949	19.784	19.480	20.386	19.148	19.161	18.867	19.190	20.680	6.10E-01	1.18
	0.248	0.240	Locus_27304_Transcript_12_16_Confidence_0.273_Length_6974_5	Cytoplasm|Nucleus	-			15.492	15.458	15.791	16.140	15.696	14.604	15.480	15.062	16.558	5.64E-01	1.18
	0.271	0.240	Locus_17618_Transcript_27_36_Confidence_0.229_Length_8727_5	Cytoplasm	C	malate synthase		17.700	17.185	16.897	15.856	16.721	17.053	16.475	16.747	16.351	5.35E-01	1.18
[truncated: 3,046 more rows]
[truncated: 3 more columns]
